# Supplementary material for: The Genetic Landscape of Inherited Retinal Diseases in the Israeli Population
Source: Invest Ophthalmol Vis Sci. 2026 Apr 13;67(4):24. doi: 10.1167/iovs.67.4.24 (PMC13089656; doi:10.1167/iovs.67.4.24)
Supplement: Supplement 2 [file iovs-67-4-24_s002.xlsx]

## Sheet: Table S1
Supplementary‏ Table 1: List of all the variants found in the analysis
Information regarding each mutation										Jews														Other sub-populations								Mutations definitions
Causing gene	NM	DNA Variant	Protein Variant	Genome (hg19)	ClinVar classification	Comments	Major Phenotype	Aditoinal phenotype	Inheritance pattern	ASH	NA	ME	Y	B	Bu	Eg	Et	G	Gr	I	M	S	T	Muslim	Druze	Bedouin	Arab Christian	Christian	Cherkasy	Shomroni	Total	Pan-ethnic	Pan-ethnic score(%)	Pan-thnic population enriche (PPE)	Pan-thnic population enriche score	Founder	REF for founder	Likely founder	Recurrent	Private	Is the variant was in ref 19
ABCA4	NM_000350.3	c.1172del	p.K391Sfs*4	chr1:g.94544947delT	Pathogenic		STGD	CRD	AR															5		2					7								yes		yes
ABCA4	NM_000350.3	c.1411G>A	p.E471K	chr1:g.94543389C>T	Conflicting_classifications_of_pathogenicity	This variant was found in two STGD families in trans with a know pathogenic variant	STGD		AR							1					1										2									yes	yes
ABCA4	NM_000350.3	c.1531C>T	p.R511C	chr1:g.94543269G>A	Pathogenic/Likely_pathogenic		STGD		AR																			1			1									yes	yes
ABCA4	NM_000350.3	c.1622T>C	p.L541P	chr1:g.94528806A>G	Conflicting_classifications_of_pathogenicity		STGD		AR	10																		1			11				0.909091			yes			yes
ABCA4	NM_000350.3	c.1648G>A	p.G550R	chr1:g.94528780C>T	Pathogenic/Likely_pathogenic		STGD		AR																		1				1									yes	no
ABCA4	NM_000350.3	c.1714C>T	p.R572*	chr1:g.94528714G>A	Pathogenic		STGD	CRD	AR																			1			1									yes	yes
ABCA4	NM_000350.3	c.1758C>G	p.D586E	chr1:g.94528670G>C	Likely_pathogenic		STGD		AR															2			2				4								yes		yes
ABCA4	NM_000350.3	c.1804C>T	p.R602W	chr1:g.94528266G>A	Pathogenic/Likely_pathogenic		STGD		AR	1																					1									yes	no
ABCA4	NM_000350.3	c.1814G>A	p.W605*	chr1:g.94528256C>T	Pathogenic		STGD	CRD	AR																			1			1									yes	no
ABCA4	NM_000350.3	c.1816G>A	p.G606S	chr1:g.94528254C>T	Pathogenic		STGD		AR	1																					1									yes	no
ABCA4	NM_000350.3	c.1846G>A	p.E616K	chr1:g.94528224C>T	Pathogenic/Likely_pathogenic		STGD		AR	1																					1									yes	yes
ABCA4	NM_000350.3	c.1938-619A>G	p.?	chr1:g.94526934T>C	Pathogenic		STGD		AR															2							2									yes	no
ABCA4	NM_000350.3	c.1958G>T	p.R653L	chr1:g.94526295C>A	Likely_pathogenic		STGD		AR												1			4							5								yes		yes
ABCA4	NM_000350.3	c.1A>G	p.M1?	chr1:g.94586601T>C	Pathogenic/Likely_pathogenic		STGD	CRD	AR	1																					1									yes	yes
ABCA4	NM_000350.3	c.2294G>A	p.S765N	chr1:g.94522245C>T	Pathogenic/Likely_pathogenic		STGD		AR															2							2									yes	yes
ABCA4	NM_000350.3	c.242G>C	p.C81S	chr1:g.94577054C>G	Likely_pathogenic		STGD		AR								1														1									yes	yes
ABCA4	NM_000350.3	c.2588G>C	p.G863A	chr1:g.94517254C>G	Conflicting_classifications_of_pathogenicity	Hypomorphic allele	STGD		AR												1										1									yes	yes
ABCA4	NM_000350.3	c.262G>A	p.G88R	chr1:g.94577034C>T	Uncertain_significance		STGD		AR		1											1									2									yes	no
ABCA4	NM_000350.3	c.2791G>A	p.V931M	chr1:g.94512602C>T	Conflicting_classifications_of_pathogenicity		STGD		AR		5	1																			6								yes		yes
ABCA4	NM_000350.3	c.2828G>A	p.R943Q	chr1:g.94512565C>T	Conflicting_classifications_of_pathogenicity	Hypomorphic allele	STGD		AR													1		1							2									yes	yes
ABCA4	NM_000350.3	c.286A>G	p.N96D	chr1:g.94577010T>C	Pathogenic/Likely_pathogenic		STGD		AR	1																					1									yes	no
ABCA4	NM_000350.3	c.2894A>G	p.N965S	chr1:g.94512499T>C	Pathogenic		STGD		AR															16							16	yes	1	yes	1			yes			yes
ABCA4	NM_000350.3	c.2966T>C	p.V989A	chr1:g.94510253A>G	Conflicting_classifications_of_pathogenicity		STGD		AR								1														1									yes	no
ABCA4	NM_000350.3	c.3050+5G>A	p.?	chr1:g.94510164C>T	Pathogenic		STGD		AR	11					2								1	5			1				20				0.55			yes			yes
ABCA4	NM_000350.3	c.3056C>T	p.T1019M	chr1:g.94509026G>A	Pathogenic/Likely_pathogenic		STGD		AR	1											1										2									yes	yes
ABCA4	NM_000350.3	c.3163C>T	p.R1055W	chr1:g.94508919G>A	Uncertain_significance		STGD		AR															1							1									yes	no
ABCA4	NM_000350.3	c.3292C>T	p.R1098C	chr1:g.94508353G>A	Pathogenic/Likely_pathogenic		STGD		AR		1	1																			2									yes	no
ABCA4	NM_000350.3	c.331del	p.E111Nfs*4	chr1:g.94574244delC	Pathogenic		STGD	CRD	AR			1																			1									yes	no
ABCA4	NM_000350.3	c.3322C>T	p.R1108C	chr1:g.94508323G>A	Pathogenic/Likely_pathogenic		STGD		AR	2				1										2				1			6								yes		yes
ABCA4	NM_000350.3	c.3449_3451del	p.C1150delC	chr1:g.94506838_94506840delCAG	Pathogenic		STGD		AR															1							1									yes	yes
ABCA4	NM_000350.3	c.3482G>A	p.R1161H	chr1:g.94506805C>T	Pathogenic/Likely_pathogenic		STGD		AR			2																			2									yes	yes
ABCA4	NM_000350.3	c.3608G>A	p.G1203E	chr1:g.94502906C>T	Conflicting_classifications_of_pathogenicity		STGD		AR															1			1				2									yes	yes
ABCA4	NM_000350.3	c.3610del	p.D1204Mfs*2	chr1:g.94502903TC>T	Pathogenic		STGD	CRD	AR												1										1									yes	no
ABCA4	NM_000350.3	c.3813+1G>A	p.?	chr1:g.94502700C>T	None	Affects a cannonical splice-site	STGD	CRD	AR															1							1									yes	no
ABCA4	NM_000350.3	c.3830C>T	p.T1277M	chr1:g.94502328G>A	Uncertain_significance		STGD		AR																1						1									yes	no
ABCA4	NM_000350.3	c.4139C>T	p.P1380L	chr1:g.94496666G>A	Pathogenic/Likely_pathogenic		STGD		AR	42												1		3							46	yes	1	yes	0.913043			yes			yes
ABCA4	NM_000350.3	c.4253+43G>A	p.?	chr1:g.94496509C>T	Conflicting_classifications_of_pathogenicity	Hypomorphic allele	STGD		AR	3							1							1				1			6								yes		no
ABCA4	NM_000350.3	c.4254-1G>A	p.?	chr1:g.94496083C>T	Likely_pathogenic		STGD	CRD	AR															5							5								yes		yes
ABCA4	NM_000350.3	c.4254-36_4254-14del	p.?	chr1:g.94496095AGACATGTGACTGGGACAGAGCAG>A	None	Affects a cannonical splice-site	STGD	CRD	AR												1			24							25				1	yes	17724221				yes
ABCA4	NM_000350.3	c.4359C>A	p.Y1453*	chr1:g.94495181G>T	Pathogenic		STGD	CRD	AR															2							2									yes	no
ABCA4	NM_000350.3	c.4417C>A	p.L1473M	chr1:g.94495123G>T	Conflicting_classifications_of_pathogenicity		STGD		AR		1										1										2									yes	no
ABCA4	NM_000350.3	c.4457C>T	p.P1486L	chr1:g.94495083G>A	Pathogenic/Likely_pathogenic		STGD		AR	3											3		4				1				11	yes	0.6	yes	0.5	yes	Proven here				yes
ABCA4	NM_000350.3	c.4462T>C	p.C1488R	chr1:g.94495078A>G	Pathogenic/Likely_pathogenic		STGD		AR															1							1									yes	no
ABCA4	NM_000350.3	c.452T>C	p.I151T	chr1:g.94568689A>G	Conflicting_classifications_of_pathogenicity		STGD		AR		2													1							3								yes		yes
ABCA4	NM_000350.3	c.4537dup	p.Q1513Pfs*42	chr1:g.94495009dupG	Pathogenic		STGD	CRD	AR															3			11				14	yes	1	yes	0.785714			yes			yes
ABCA4	NM_000350.3	c.455G>A	p.R152Q	chr1:g.94568686C>T	Conflicting_classifications_of_pathogenicity		STGD		AR															1							1									yes	yes
ABCA4	NM_000350.3	c.4577C>T	p.T1526M	chr1:g.94490567G>A	Pathogenic/Likely_pathogenic		STGD		AR		4																				4								yes		yes
ABCA4	NM_000350.3	c.4594G>A	p.D1532N	chr1:g.94490550C>T	Pathogenic/Likely_pathogenic		STGD		AR	6													1	1							8								yes		yes
ABCA4	NM_000350.3	c.4667G>A	p.R1556K	chr1:g.94488942C>T	Pathogenic		STGD		AR									2													2									yes	no
ABCA4	NM_000350.3	c.4765G>A	p.V1589M	chr1:g.94487410C>T	Uncertain_significance		STGD		AR															1							1									yes	no
ABCA4	NM_000350.3	c.4793C>A	p.A1598D	chr1:g.94487251G>T	Pathogenic/Likely_pathogenic		STGD		AR								4														4								yes		yes
ABCA4	NM_000350.3	c.4854G>C	p.W1618C	chr1:g.94486960C>G	Pathogenic		STGD		AR								1														1									yes	yes
ABCA4	NM_000350.3	c.4895dup	p.N1632Kfs*14	chr1:g.94486920dupT	Pathogenic		STGD	CRD	AR	1																					1									yes	yes
ABCA4	NM_000350.3	c.4918C>T	p.R1640W	chr1:g.94486896G>A	Pathogenic/Likely_pathogenic|other		STGD		AR				17																		17	yes	0.8	yes	1			yes			yes
ABCA4	NM_000350.3	c.4919G>A	p.R1640Q	chr1:g.94486895C>T	Pathogenic/Likely_pathogenic		STGD		AR				2								4	4	11								21	yes	0.8	yes	0.647059	yes	Proven here				yes
ABCA4	NM_000350.3	c.4979C>T	p.P1660L	chr1:g.94486835G>A	Pathogenic/Likely_pathogenic		STGD		AR															20							20				1	yes	Proven here				yes
ABCA4	NM_000350.3	c.5044_5058del	p.V1682_V1686delVAICV	chr1:g.94485279_94485293del15	Pathogenic		STGD		AR																			1			1									yes	no
ABCA4	NM_000350.3	c.5056G>A	p.V1686M	chr1:g.94485278C>T	Conflicting_classifications_of_pathogenicity		STGD		AR	2																					2									yes	no
ABCA4	NM_000350.3	c.5059del	p.I1687Ffs*15	chr1:g.94485275delT	Pathogenic		STGD	CRD	AR			1		10							1					1					13				0.833333			yes			yes
ABCA4	NM_000350.3	c.5116G>T	p.V1706L	chr1:g.94485218C>A	Uncertain_significance		STGD		AR		4																				4								yes		no
ABCA4	NM_000350.3	c.5169C>G	p.Y1723*	chr1:g.94485165G>C	Pathogenic		STGD	CRD	AR		1										2										3								yes		yes
ABCA4	NM_000350.3	c.5189G>A	p.W1730*	chr1:g.94485145C>T	Pathogenic/Likely_pathogenic		STGD	CRD	AR															1							1									yes	yes
ABCA4	NM_000350.3	c.5196+1G>A	p.?	chr1:g.94485137C>T	Pathogenic		STGD	CRD	AR																		1				1									yes	yes
ABCA4	NM_000350.3	c.5312+1G>A	p.?	chr1:g.94481294C>T	Pathogenic		STGD	CRD	AR	1																					1									yes	yes
ABCA4	NM_000350.3	c.5318C>T	p.A1773V	chr1:g.94480241G>A	Pathogenic/Likely_pathogenic		STGD		AR			2		1							2										5								yes		yes
ABCA4	NM_000350.3	c.5333_5336del	p.M1778Tfs*51	chr1:g.94480224_94480227delACAT	Pathogenic		STGD	CRD	AR																		2				2									yes	yes
ABCA4	NM_000350.3	c.5351T>G	p.L1784R	chr1:g.94480208A>C	Pathogenic		STGD		AR			4		5												1					10				0.5			yes			yes
ABCA4	NM_000350.3	c.5380G>C	p.A1794P	chr1:g.94480179C>G	Pathogenic		STGD		AR												2			39							41				1	yes	Proven here				yes
ABCA4	NM_000350.3	c.5460+1G>A	p.?	chr1:g.94480098C>T	Pathogenic		STGD	CRD	AR															11			7				18				0.611111	yes	Proven here				yes
ABCA4	NM_000350.3	c.5603A>T	p.N1868I	chr1:g.94476467T>A	Conflicting_classifications_of_pathogenicity	Hypomorphic allele	STGD		AR	3		2									2			1							8								yes		yes
ABCA4	NM_000350.3	c.5656G>A	p.G1886R	chr1:g.94476414C>T	Likely_pathogenic		STGD		AR		1																				1									yes	no
ABCA4	NM_000350.3	c.5693G>A	p.R1898H	chr1:g.94476377C>T	Conflicting_classifications_of_pathogenicity		STGD		AR												1										1									yes	no
ABCA4	NM_000350.3	c.5714+5G>A	p.?	chr1:g.94476351C>T	Pathogenic/Likely_pathogenic		STGD		AR	1									1												2									yes	yes
ABCA4	NM_000350.3	c.5778_5779del	p.R1927Nfs*7	chr1:g.94474364_94474365delTT	None	Frameshift	STGD	CRD	AR	2																					2									yes	no
ABCA4	NM_000350.3	c.5822A>C	p.H1941P	chr1:g.94474320T>G	Conflicting_classifications_of_pathogenicity		STGD		AR																1						1									yes	yes
ABCA4	NM_000350.3	c.5882G>A	p.G1961E	chr1:g.94473807C>T	Conflicting_classifications_of_pathogenicity		STGD		AR	52	8	8	52	4		3	5	1		1	10	3	3	41	2	2	6	1			202	yes	1		0.270833	yes	Proven here				yes
ABCA4	NM_000350.3	c.5917del	p.V1973*	chr1:g.94473278delC	Pathogenic		STGD	CRD	AR																		2				2									yes	yes
ABCA4	NM_000350.3	c.5929G>A	p.G1977S	chr1:g.94473266C>T	Pathogenic/Likely_pathogenic		STGD		AR		5																				5								yes		yes
ABCA4	NM_000350.3	c.6077del	p.L2026Rfs*35	chr1:g.94471067delA	Pathogenic		STGD	CRD	AR								7														7								yes		yes
ABCA4	NM_000350.3	c.6088C>T	p.R2030*	chr1:g.94471056G>A	Pathogenic/Likely_pathogenic		STGD	CRD	AR	1														2							3								yes		no
ABCA4	NM_000350.3	c.6216T>G	p.S2072R	chr1:g.94467480A>C	Uncertain_significance		STGD		AR												1			1							2									yes	no
ABCA4	NM_000350.3	c.6283-78G>T	p.?	chr1:g.94466739C>A	None	Affects splicing	STGD		AR											2											2									yes	no
ABCA4	NM_000350.3	c.6287A>G	p.E2096G	chr1:g.94466657T>C	Pathogenic/Likely_pathogenic		STGD		AR		1																				1									yes	no
ABCA4	NM_000350.3	c.6320G>A	p.R2107H	chr1:g.94466624C>T	Conflicting_classifications_of_pathogenicity		STGD		AR															2							2									yes	no
ABCA4	NM_000350.3	c.634C>T	p.R212C	chr1:g.94564484G>A	Pathogenic/Likely_pathogenic		STGD		AR				3												18						21	yes	0.8	yes	0.857143	yes	Proven here				yes
ABCA4	NM_000350.3	c.6386G>A	p.S2129N	chr1:g.94466558C>T	Conflicting_classifications_of_pathogenicity		STGD		AR	1																					1									yes	yes
ABCA4	NM_000350.3	c.6563T>C	p.F2188S	chr1:g.94463583A>G	Pathogenic		STGD		AR															15							15				1			yes			yes
ABCA4	NM_000350.3	c.834del	p.D279Ifs*21	chr1:g.94548932delA	Pathogenic		STGD	CRD	AR															2		12					14				0.857143			yes			yes
ABCA4	NM_000350.3	c.859-25A>G	p.?	chr1:g.94546299T>C	Pathogenic		STGD	CRD	AR															8							8								yes		no
ABCA4	NM_000350.3	c.872C>T	p.P291L	chr1:g.94546261G>A	Conflicting_classifications_of_pathogenicity		STGD		AR																			1			1									yes	no
ABCA4	NM_000350.3	c.970T>C	p.C324R	chr1:g.94546163A>G	Pathogenic		STGD		AR	1																					1									yes	no
ABCA4	NM_000350.3	Ex7-11dup	p.?		None	SV	STGD	CRD	AR															1							1									yes	no
ABCC6	NM_001171.5	c.1413del	p.R473Gfs*9	chr16:g.16286705delC	Pathogenic		PXE		AR							3															3								yes		yes
ABCC6	NM_001171.5	c.1884C>A	p.C628*	chr16:g.16278875G>T	Likely_pathogenic		Maculopathy		AD			1																			1									yes	no
ABCC6	NM_001171.5	c.3421C>T	p.R1141*	chr16:g.16256935G>A	Pathogenic		PXE		AR															1							1									yes	yes
ABCC6	NM_001171.5	c.3883-6G>A	p.?	chr16:g.16248894C>T	Pathogenic/Likely_pathogenic		PXE		AR															2							2									yes	yes
ABCC6	NM_001171.5	c.4424G>A	p.G1475E	chr16:g.16244078C>T	Uncertain_significance		PXE		AR							1															1									yes	yes
ADAM9	NM_003816.2	c.1087T>A	p.C363S	chr8:g.38884286T>A	Uncertain_significance		CRD	RP	AR			12																			12				1			yes			yes
ADAM9	NM_003816.3	c.1455C>A	p.Y485*	chr8:g.38913155C>A	Pathogenic		CRD		AR			2																			2									yes	yes
ADAM9	NM_003816.3	c.411-8A>G	p.?	chr8:g.38874730A>G	Pathogenic		CRD		AR															2							2									yes	yes
ADAM9	NM_003816.3	c.490C>T	p.R164*	chr8:g.38874817C>T	Pathogenic		CRD		AR		2																				2									yes	yes
ADGRV1	NM_032119.3	c.11140C>T	p.Q3714*	chr5:g.90049409C>T	None	Nonsense	USH2		AR	1																					1									yes	no
ADGRV1	NM_032119.3	c.12125del	p.M4042Rfs*15	chr5:g.90059126delT	Pathogenic		USH2		AR															2		6					8								yes		yes
ADGRV1	NM_032119.3	c.14973-2A>G	p.?	chr5:g.90106048A>G	Pathogenic/Likely_pathogenic		USH2		AR	6														2							8								yes		yes
ADGRV1	NM_032119.3	c.15494del	p.K5165Rfs*46	chr5:g.90106571delA	Pathogenic		USH2		AR	2																					2									yes	yes
ADGRV1	NM_032119.3	c.1718G>T	p.G573V	chr5:g.89925235G>T	Conflicting_classifications_of_pathogenicity		USH2		AR															1							1									yes	yes
ADGRV1	NM_032119.3	c.17956A>C	p.S5986R	chr5:g.90261331A>C	None	This variant was found in a heterozygous state in an RP case with a heterozygous null mutation (c.9679C>T, p.R3227*)	USH2		AR			1																			1									yes	no
ADGRV1	NM_032119.3	c.3908dup	p.L1303Ffs*39	chr5:g.89949299dupT	Pathogenic/Likely_pathogenic		USH2		AR																	2					2									yes	no
ADGRV1	NM_032119.3	c.6077dup	p.Y2026	chr5:g.89979815dupA	Pathogenic		USH2		AR		2																				2									yes	no
ADGRV1	NM_032119.3	c.9335_9336delinsAA	p.F3112*	chr5:g.90012434_90012435delinsAA	None	Nonsense	USH2		AR															4							4								yes		no
ADGRV1	NM_032119.3	c.9440G>A	p.R3147Q	chr5:g.90012539G>A	Conflicting_classifications_of_pathogenicity		USH2		AR															1							1									yes	yes
ADGRV1	NM_032119.3	c.9679C>T	p.R3227*	chr5:g.90016807C>T	Pathogenic		USH2		AR			6																			6								yes		yes
AGBL5	NM_001035507.3	c.1787_1788del	p.H596Rfs*47	chr2: g.27281383_27281384del	Pathogenic		RP		AR																			2			2									yes	yes
AGBL5	NM_001035507.3	c.590G>A	p.C197Y	chr2:g.27277536G>A	Pathogenic		RP		AR															2							2									yes	no
AHI1	NM_001134830.2	c.1151+1G>A	p.?	chr6:g.135778631C>T	Likely_pathogenic		RP		AR		1																				1									yes	no
AHI1	NM_001134830.2	c.1829G>C	p.R610P	chr6:g.135763803C>G	Uncertain_significance		RP		AR				2																		2									yes	no
AHI1	NM_001134830.2	c.2212C>T	p.R738*	chr6:g.135754219G>A	Pathogenic		RP		AR							1															1									yes	yes
AHI1	NM_001134830.2	c.3032C>G	p.S1011*	chr6:g.135715991G>C	Pathogenic/Likely_pathogenic		RP		AR			1																			1									yes	yes
AHI1	NM_001134830.2	c.3196C>T	p.R1066*	chr6:g.135644432G>A	Conflicting_classifications_of_pathogenicity		RP		AR		1																				1									yes	no
AHI1	NM_001134830.2	c.910dup	p.T304Nfs*6	chr6:g.135784291dupT	Pathogenic/Likely_pathogenic		Joubert syndrome		AR																	4					4								yes		no
AIPL1	NM_014336.3	c.211G>T	p.V71F	chr17:g.6337304C>A	Likely_pathogenic		LCA		AR		14										2										16				1			yes			yes
AIPL1	NM_014336.3	c.215G>A	p.W72*	chr17:g.6337300C>T	Pathogenic		LCA		AR																			1			1									yes	yes
AIPL1	NM_014336.3	c.834G>A	p.W278*	chr17:g.6329101C>T	Pathogenic		LCA		AR															8					2		10				0.8			yes			yes
AIPL1	NM_014336.3	c.99del	p.I34Sfs*7	chr17:g.6337416delC	Pathogenic		LCA		AR															2							2									yes	yes
ALDH3A2	NM_000382.2	c.682C>T	p.R228C	chr17:g.19561059C>T	Pathogenic		Sjögren-Larsson syndrome		AR															2							2									yes	yes
ALMS1	NM_001378454.1	c.11547+3A>T	p.?	chr2:g.73800554A>T	Likely_pathogenic		Alstrom syndrome	LCA	AR				6																		6								yes		yes
ALMS1	NM_001378454.1	c.4934C>A	p.A1645*	chr2:g.73678591C>A	Pathogenic	Nonsense	Alstrom syndrome		AR															2							2									yes	no
ALMS1	NM_001378454.1	c.7433C>G	p.S2477*	chr2:g.73681087C>G	Pathogenic		Alstrom syndrome		AR												1										1									yes	no
ALMS1	NM_001378454.1	c.7926G>A	p.W2642*	chr2:g.73717015G>A	None	Nonsense	Alstrom syndrome		AR												1										1									yes	no
ALMS1	NM_001378454.1	c.805C>T	p.R269*	chr2:g.73651598C>T	Pathogenic		CRD		AR															2							2									yes	no
ALMS1	NM_015120.4	c.8177_8187del	p.S2726Cfs*3	chr2:g.73717266_73717276del11	Pathogenic		Alstrom syndrome		AR															4							4								yes		no
ANKRD11	NM_013275.6	c.1903_1907del	p.K635Qfs*26	chr16:g.89351049_89351053delGTTTT	Pathogenic		KBG syndrome		AD												1										1									yes	no
ANKRD11	NM_013275.6	c.5777_5791del	p.P1926_Y1930delPEPSY	chr16:g.89347161_89347175del15	Uncertain_significance		KBG syndrome		AD	1																					1									yes	no
AP5Z1	NM_014855.2	c.1033C>T	p.R345*	chr7:g.4825216C>T	Pathogenic/Likely_pathogenic		Central arteoral MD		AR	1																					1									yes	no
AP5Z1	NM_014855.2	c.950dup	p.D317Efs*93	chr7:g.4825064dupA	Pathogenic/Likely_pathogenic		Central arteoral MD		AR	1																					1									yes	no
ARL2BP	NM_012106.3	c.100+2T>G	p.?	chr16:g.57280055T>G	Pathogenic		RP	CRD	AR																		2				2									yes	no
ARL2BP	NM_012106.3	c.101-1G>C	p.?	chr16:g.57282448G>C	Pathogenic		RP	SLS	AR															18							18				1			yes			yes
ARL6	NM_001278293.1	c.364C>T	p.R122*	chr3:g.97506848C>T	Pathogenic		BBS		AR																	4					4								yes		yes
ARMC9	NM_001352754	c.51+5G>T	p.?	chr2:g.232071007G>T	Conflicting_classifications_of_pathogenicity		Joubert syndrome		AR																	2					2									yes	no
ARSG	NM_014960.4	c.1092-1G>T	p.?	chr17:g.66391213G>T	None	Affects a cannonical splice-site	USH4		AR		2																				2									yes	no
ARSG	NM_014960.4	c.133G>T	p.D45Y	chr17:g.66303767G>T	Pathogenic		USH4		AR				12																		12				1	yes	293381				yes
ARSG	NM_014960.4	c.283C>T	p.R95W	chr17:g.66339809C>T	Pathogenic		USH4		AR																	8					8								yes		no
ATF6	NM_007348.3	c.1402C>T	p.Q468*	chr1:g.161821594C>T	None	Nonsense	ACHM		AR															6							6								yes		no
ATF6	NM_007348.3	c.1450C>T	p.R484*	chr1:g.161823030C>T	Pathogenic		ACHM		AR																	2					2									yes	no
BBS1	NM_024649.4	c.1169T>G	p.M390R	chr11:g.66293652T>G	Pathogenic/Likely_pathogenic		BBS	RP	AR		3										1							2			6								yes		yes
BBS1	NM_024649.4	c.437G>C	p.R146P	chr11:g.66283015G>C	Conflicting_classifications_of_pathogenicity		RP		AR																4						4								yes		no
BBS1	NM_024649.4	c.479G>A	p.R160Q	chr11:g.66283057G>A	Pathogenic/Likely_pathogenic		BBS	RP	AR															6							6								yes		yes
BBS1	NM_024649.4	c.767del	p.Q256Rfs*20	chr11:g.66288784delA	Likely_pathogenic		BBS		AR															2							2									yes	yes
BBS10	NM_024685.4	c.1091del	p.N364Tfs*5	chr12:g.76740675delT	Pathogenic		BBS	USH2	AR															2							2									yes	yes
BBS10	NM_024685.4	c.1399del	p.R467Gfs*21	chr12:g.76740368delT	Pathogenic		BBS		AR			2																			2									yes	no
BBS10	NM_024685.4	c.1790G>A	p.G597D	chr12:g.76739975C>T	Uncertain_significance		BBS		AR															2							2									yes	no
BBS10	NM_024685.4	c.310_311del	p.E104Kfs*7	chr12:g.76741457_76741458delCT	Pathogenic		BBS		AR																	2					2									yes	no
BBS12	NM_152618.2	c.265_266del	p.L89Vfs*11	chr4:g.123663312_123663313delTT	Pathogenic/Likely_pathogenic		BBS		AR																		2				2									yes	no
BBS2	NM_031885.5	c.1895G>C	p.R632P	chr16:g.56530894C>G	Pathogenic		RP	CRD	AR	7																					7								yes		yes
BBS2	NM_031885.5	c.224T>G	p.V75G	chr16:g.56548486A>C	Pathogenic/Likely_pathogenic		BBS		AR																	8					8								yes		yes
BBS2	NM_031885.5	c.241G>T	p.G81C	chr16:g.56548469C>A	Pathogenic/Likely_pathogenic		BBS		AR																			1			1									yes	no
BBS2	NM_031885.5	c.311A>C	p.D104A	chr16:g.56548399T>G	Pathogenic		RP	CRD	AR	10																					10				1			yes			yes
BBS2	NM_031885.5	c.401C>G	p.P134R	chr16:g.56545141G>C	Pathogenic		RP		AR		1													1							2									yes	yes
BBS2	NM_031885.5	c.443A>T	p.N148I	chr16:g.56545099T>A	Uncertain_significance		RP		AR															1							1									yes	no
BBS2	NM_031885.5	c.98C>A	p.A33D	chr16:g.56553677G>T	Conflicting_classifications_of_pathogenicity		RP		AR		1																				1									yes	yes
BBS4	NM_033028.4	c.424G>A	p.G142R	chr15:g.73015153G>A	Likely_pathogenic		BBS		AR																	2					2									yes	yes
BBS4	NM_033028.4	c.884G>C	p.R295P	chr15:g.73023915G>C	Pathogenic		BBS		AR															2		2					4								yes		yes
BBS4	NM_033028.4	Ex3-4del	p.?	chr15:g.73,000,565-73,006,826del	Pathogenic		BBS		AR															4		8					12				0.666667			yes			no
BBS5	NM_152384.2	c.619-1G>C	p.?	chr2:g.170354136G>C	Conflicting_classifications_of_pathogenicity		BBS		AR															2							2									yes	yes
BBS7	NM_176824.3	c.1786G>A	p.E596K	chr4:g.122749774C>T	Uncertain_significance		BBS	Maculopathy	AR															2							2									yes	yes
BBS7	NM_176824.3	c.2029C>A	p.L677I	chr4:g.122747134G>T	Likely_pathogenic		Maculopathy		AR				2																		2									yes	no
BBS7	NM_176824.3	c.87_88del	p.H29Qfs*12	chr4:g.122789153_122789154delGT	Pathogenic/Likely_pathogenic		BBS		AR															2							2									yes	yes
BBS7	NM_176824.3	Ex1-4del	p.?		None	SV	BBS		AR															2							2									yes	no
BBS9	NM_198428.3	c.1063C>T	p.Q355*	chr7:g.33376099C>T	Pathogenic		BBS		AR															2		2					4								yes		yes
BBS9	NM_198428.3	c.263C>T	p.S88L	chr7:g.33192463C>T	Uncertain_significance		RP		AR			2																			2									yes	no
BEST1	NM_004183.4	c.1415del	p.L472Pfs*10	chr11:g.61730041delT	Pathogenic/Likely_pathogenic		Best		AR	4																					4								yes		no
BEST1	NM_004183.4	c.1622del	p.L541Rfs*68	chr11:g.61730248delT	Conflicting_classifications_of_pathogenicity		RP		AR								1														1									yes	no
BEST1	NM_004183.4	c.1740-1G>C	p.?	chr11:g.61731575G>C	Uncertain_significance		Best		AR															2							2									yes	no
BEST1	NM_004183.4	c.218T>A	p.I73N	chr11:g.61722644T>A	Pathogenic		Best		AD		1																				1									yes	yes
BEST1	NM_004183.4	c.294G>C	p.E98D	chr11:g.61723236G>C	Pathogenic		Best		AD		3																				3								yes		yes
BEST1	NM_004183.4	c.297C>A	p.N99K	chr11:g.61723239C>A	Pathogenic		Best		AD												1										1									yes	no
BEST1	NM_004183.4	c.29C>T	p.A10V	chr11:g.61719307C>T	Pathogenic		Best		AD	1																					1									yes	yes
BEST1	NM_004183.4	c.324C>G	p.S108R	chr11:g.61723266C>G	Uncertain_significance		Best		AD	1																					1									yes	yes
BEST1	NM_004183.4	c.404G>A	p.G135D	chr11:g.61723346G>A	Pathogenic		Best	RP	AD-reduced/AR			3									1	2									6								yes		yes
BEST1	NM_004183.4	c.620T>A	p.L207H	chr11:g.61724454T>A	Uncertain_significance		Best		AR															4							4								yes		yes
BEST1	NM_004183.4	c.653G>A	p.R218H	chr11:g.61724875G>A	Pathogenic/Likely_pathogenic		Best	Maculopathy	AD															3			2				5								yes		yes
BEST1	NM_004183.4	c.665G>T	p.G222V	chr11:g.61724887G>T	Pathogenic/Likely_pathogenic		Best		AD									1													1									yes	yes
BEST1	NM_004183.4	c.73C>T	p.R25W	chr11:g.61719351C>T	Pathogenic/Likely_pathogenic		RP		AR			2																			2									yes	no
BEST1	NM_004183.4	c.74G>A	p.R25Q	chr11:g.61719352G>A	Pathogenic/Likely_pathogenic		Best		AR															4							4								yes		yes
BEST1	NM_004183.4	c.874G>A	p.E292K	chr11:g.61726976G>A	Pathogenic/Likely_pathogenic		Best		AD	1																					1									yes	yes
BEST1	NM_004183.4	c.887A>G	p.N296S	chr11:g.61726989A>G	Pathogenic		Best		AD	2	2				1						1		1								7								yes		yes
BEST1	NM_004183.4	c.908A>T	p.D303V	chr11:g.61727010A>T	Pathogenic		Best		AD-reduced															4							4								yes		yes
BEST1	NM_004183.4	c.967G>.A	p.D323N	chr11:g.61727382G>A	Pathogenic		Best		AR												1										1									yes	no
BEST1	NM_004183.4	c.970G>T	p.E324*	chr11:g.61727385G>T	Pathogenic		RP		AR								1														1									yes	no
BTD	NM_001370658.1	c.1204dup	p.L402Pfs*23	chr3:g.15686627dup	Pathogenic		Congenital nystagmus+abnormal ERG		AR																		1				1									yes	no
BTD	NM_001370658.1	c.1270G>C	p.D424H	chr3:g.15686693G>C	Conflicting_classifications_of_pathogenicity		Congenital nystagmus+abnormal ERG		AR																		1				1									yes	no
C19ORF44	NM_032207.2	c.549_550del	p.S185Pfs*2	chr19:g.16612152_16612153delCA	Uncertain_significance		Chorioretinal atrophy	Maculopathy	AR	4			6																		10				0.6			yes			no
C1QTNF5	NM_001278431.2	c.145C>T	p.R49C	chr11:g.119210963G>A	Uncertain_significance		RP		AD				1																		1									yes	no
CABP4	NM_145200.3	c.1A>G	p.M1?	chr11:g.67222895A>G	None	Affects the initiation codon	CRD		AR																	2					2									yes	no
CABP4	NM_145200.3	c.292C>T	p.R98*	chr11:g.67223186C>T	Pathogenic/Likely_pathogenic		CRD		AR															2							2									yes	no
CABP4	NM_145200.3	c.757C>T	p.R253*	chr11:g.67225947C>T	Conflicting_classifications_of_pathogenicity		CRD		AR															2							2									yes	yes
CACNA1F	NM_005183.4	c.1015-2A>G	p.?	chrX:g.49084603T>C	Pathogenic		CRD		XL															1							1									yes	yes
CACNA1F	NM_005183.4	c.1077_1079delinsCTA	p.S360Y	chrX:g.49084537_49084539delinsTAG	None	This variant was found in a hemizygous state in two siblings affected by CRD	CRD		XL	1																					1									yes	no
CACNA1F	NM_005183.4	c.1219T>C	p.W407R	chrX:g.49083489A>G	Pathogenic		CSNB	RP	XL	2																					2									yes	no
CACNA1F	NM_005183.4	c.1309+1G>A	p.?	chrX:g.49083398C>T	Uncertain_significance		CRD		XL															1							1									yes	yes
CACNA1F	NM_005183.4	c.1546C>T	p.R516W	chrX:g.49082509G>A	Uncertain_significance		CRD		XL															1							1									yes	no
CACNA1F	NM_001256789.3	c.1566_1575del	p.W533Cfs*9	chrX:g.49082450_49082459delCACAGCCCAG	None	Frameshift	Maculopathy		XL												1										1									yes	no
CACNA1F	NM_005183.4	c.187_193dup	p.A65Gfs*55	chrX:g.49088227_49088233dupGCCACTG	Pathogenic		CSNB		XL												1										1									yes	yes
CACNA1F	NM_005183.4	c.2258T>G	p.F753C	chrX:g.49079044A>C	Pathogenic		CRD	CSNB	XL	4																					4								yes		yes
CACNA1F	NM_005183.4	c.2503G>T	p.E835*	chrX:g.49076166C>A	Pathogenic		CSNB		XL	1																					1									yes	yes
CACNA1F	NM_005183.4	c.2683C>T	p.R895*	chrX:g.49075803G>A	Pathogenic		CSNB		XL	3																					3								yes		yes
CACNA1F	NM_005183.4	c.2766+1G>T	p.?	chrX:g.49075340C>A	Likely_pathogenic		CRD		XL															1							1									yes	yes
CACNA1F	NM_005183.4	c.2805del	p.C936Afs*30	chrX:g.49075156delG	Pathogenic		CSNB		XL	1																					1									yes	no
CACNA1F	NM_005183.4	c.2905C>T	p.R969*	chrX:g.49074970G>A	Pathogenic		CSNB		XL													1									1									yes	no
CACNA1F	NM_005183.4	c.3052G>A	p.G1018R	chrX:g.49074374C>T	Pathogenic/Likely_pathogenic		CSNB		XL		1																				1									yes	no
CACNA1F	NM_005183.4	c.3751_3825+54del	p.?		None	SV	CSNB		XL			3																			3								yes		yes
CACNA1F	NM_005183.4	c.3954G>A	p.W1318*	chrX:g.49069148C>T	Pathogenic		CSNB		XL			1																			1									yes	yes
CACNA1F	NM_005183.4	c.3960del	p.F1320Lfs*17	chrX:g.49069142delG	Pathogenic		CSNB	RP	XL	3																					3								yes		no
CACNA1F	NM_005183.4	c.4084C>T	p.R1362*	chrX:g.49068407G>A	Pathogenic		CRD	CSNB	XL	1	1		2								1										5								yes		yes
CACNA1F	NM_005183.4	c.4294-9G>A	p.?	chrX:g.49067561C>T	Likely_pathogenic		CSNB		XL	1																					1									yes	yes
CACNA1F	NM_005183.4	c.4487G>A	p.G1496E	chrX:g.49067081C>T	Likely_pathogenic		CSNB		XL	1																					1									yes	yes
CACNA1F	NM_005183.4	c.952_954del	p.F318delF	chrX:g.49084780_49084782delAAG	Pathogenic/Likely_pathogenic		CSNB	RP	XL	1														1							2									yes	yes
CACNA2D4	NM_172364.4	c.1882C>T	p.R628*	chr12:g.1969369G>A	Conflicting_classifications_of_pathogenicity		CRD	CDSRR	AR	8																					8								yes		no
CACNA2D4	NM_172364.4	Ex17-26del (c.1720-74_2551+1189delinsTG)	p.?		Pathogenic		CRD	STGD	AR	6		2																			8								yes		no
CDH23	NM_022124.5	c.5311C>T	p.R1771*	chr10:g.73539147C>T	Pathogenic/Likely_pathogenic		USH1	USH2	AR															2							2									yes	yes
CDH23	NM_022124.5	c.9184_9185del	p.M3062Vfs*57	chr10:g.73571178_73571179delAT	Pathogenic/Likely_pathogenic		USH1		AR															2							2									yes	no
CDH3	NM_001793.4	c.1508G>A	p.R503H	chr16:g.68719191G>A	Pathogenic		HJMD	RP	AR															4							4								yes		no
CDH3	NM_001793.6	c.2200G>A	p.V734M	chr16:g.68729746G>A	Uncertain_significance		RP		AR																2						2									yes	yes
CDH3	NM_001793.4	c.747C>A	p.Y249*	chr16:g.68713757C>A	Pathogenic		HJMD		AR																	4					4								yes		yes
CDH3	NM_001793.4	c.830G>T	p.G277V	chr16:g.68713840G>T	Likely_pathogenic		HJMD		AR				2																		2									yes	no
CDH3	NM_001793.4	c.981del	p.M327Ifs*23	chr16:g.68714984delG	Pathogenic		HJMD		AR																4						4								yes		yes
CDHR1	NM_001171971.2	c.1373T>A	p.V458D	chr10:g.85970809T>A	Conflicting_classifications_of_pathogenicity		CRD	Maculopathy	AR				9																		9								yes		yes
CDHR1	NM_001171971.2	c.1381C>T	p.Q461*	chr10:g.85970817C>T	Pathogenic		CRD		AR															4							4								yes		yes
CDHR1	NM_033100.3	c.1485+2T>G	p.?	chr10:g.85970923T>G	Pathogenic		CRD		AR																		2				2									yes	yes
CDHR1	NM_001171971.2	c.1632C>A	p.Y544*	chr10:g.85972013C>A	Pathogenic		RP		AR																	2					2									yes	no
CDHR1	NM_001171971.2	c.1A>T	p.M1?	chr10:g.85954517A>T	Pathogenic		RP		AR															2	4						6								yes		yes
CDHR1	NM_001171971.2	c.2087_2090del	p.T696Sfs*3	chr10:g.85978881_85978884delCAAA	Pathogenic		RP		AR															2							2									yes	yes
CDHR1	NM_033100.3	c.2522_2528del	p.I841Sfs*119	chr10:g.85974319_85974325delTCTCTGA	Pathogenic/Likely_pathogenic		CRD	RP	AR	2																					2									yes	no
CDHR1	NM_001171971.2	c.689C>T	p.T230I	chr10:g.85962785C>T	Conflicting_classifications_of_pathogenicity		Maculopathy		AR		2		1																		3								yes		no
CDHR1	NM_033100.4	c.827G>A	p.G276D	chr10:g.85964326G>A	Uncertain_significance		Maculopathy	RP	AR					2																	2									yes	yes
CDHR1	NM_033100.4	Ex9del, Ex10-17inv	p.?		None	SV	RP		AR															2							2									yes	yes
CEP250	NM_007186.3	c.3463C>T	p.R1155*	chr20:g.34085704C>T	Pathogenic/Likely_pathogenic		USH		AR			4																			4								yes		yes
CEP290	NM_025114.3	c.1078C>T	p.R360*	chr12:g.88519134G>A	Pathogenic		LCA		AR															1							1									yes	no
CEP290	NM_025114.3	c.1666del	p.I556Ffs*17	chr12:g.88512314delT	Pathogenic/Likely_pathogenic		LCA	LCA syndromic	AR															1		4					5								yes		yes
CEP290	NM_025114.3	c.4393C>T	p.R1465*	chr12:g.88479860G>A	Pathogenic		LCA		AR															1							1									yes	yes
CEP290	NM_025114.3	c.4771C>T	p.Q1591*	chr12:g.88477665G>A	Pathogenic		LCA		AR																		2				2									yes	yes
CEP290	NM_025114.4	c.4812G>C	p.W1604C	chr12:g.88477624C>G	Uncertain_significance		LCA		AR															1							1									yes	no
CEP290	NM_025114.3	c.5788A>T	p.K1930*	chr12:g.88465625T>A	Pathogenic		LCA		AR															2							2									yes	yes
CEP78	NM_032171.1	c.1033G>T	p.G345*	chr9:g.80863753G>T	None	Nonsense	CRD and SNHL		AR															2							2									yes	no
CEP78	NM_032171.1	c.534del	p.K179Rfs*10	chr9:g.80856646delT	Pathogenic		CRD and SNHL		AR			8											1								9								yes		yes
CEP78	NM_032171.1	c.893-1G>A	p.?	chr9:g.80863206G>A	Pathogenic		CRD and SNHL		AR			5																			5								yes		yes
CERKL	NM_210548.5	c.1498G>A	p.D500N	chr2:g.182403859 C>T	None	This variant was found in compound heterozygous state with a splice-cite mutation (c.238+1G>A, IVS1+1G>A) in four affected siblings	CRD	RP	AR				2																		2									yes	no
CERKL	NM_210548.5	c.238+1G>A	p.?	chr2:g.182521495C>T	Pathogenic		CRD	RP	AR				64																		64				1	yes	1855789				yes
CERKL	NM_210548.5	c.2T>G	p.M1?	chr2:g.182521732A>C	Pathogenic		CRD	RP	AR			9																			9								yes		yes
CERKL	NM_210548.5	c.450_451del	p.I150Mfs*3	chr2:g.182468593CAT>C	Pathogenic		CRD	RP	AR															2							2									yes	yes
CERKL	NM_210548.5	c.769C>T	p. R257*	chr2:g.182423344G>A	Pathogenic/Likely_pathogenic		CRD	RP	AR		1																				1									yes	no
CERKL	NM_201548.4	c.847C>T	p.L283F	chr2:g.182414409G>A	Pathogenic/Likely_pathogenic		CRD	RP	AR		2																				2									yes	yes
CFAP410	NM_001271441.1	c.1000-1G>C	p.?	chr21:g.45750210C>G	Pathogenic		RP	Axial spondylometaphyseal dysplasia (SMDAX)	AR		4																				4								yes		no
CFAP410	NM_001271441.1	c.1000-2A>G	p.?	chr21:g.45750211T>C	Pathogenic		RP	LCA	AR															4							4								yes		no
CFAP410	NM_001271441.1	c.1028_1030dup	p.L343dupL	chr21:g.45750189_45750191dupCAG	Likely_benign	We have 4 families in our cohort that include homozygous RP cases and therefore we classified it as likely photogenic	RP		AR	8																					8								yes		no
CFAP410	NM_004928.3	c.209G>A	p.R70Q	chr21:g.45753080C>T	Uncertain_significance		CRD		AR															2							2									yes	no
CFAP410	NM_004928.3	c.364G>A	p.D122N	chr21:g.45752925C>T	Uncertain_significance		CRD		AR															2							2									yes	no
CFAP410	NM_004928.3	c.96+1del	p.?	chr21:g.45757531delC	Uncertain_significance		CRD	RP	AR															4							4								yes		no
CFAP410	NM_001271441.1	Ex4del	p.?		None	SV	CRD		AR	2																					2									yes	no
CFAP418	NM_177965.3	c.155+1G>A	p.?	chr8:g.96281262C>T	None	Affects a cannonical splice-site	CRD		AR															2							2									yes	no
CFAP418	NM_177965.4	c.156-3C>A	p.?	chr8:g.96276005G>T	Uncertain_significance		CRD		AR															2							2									yes	no
CFAP418	NM_177965.3	c.529C>T	p.R177W	chr8:g.96259940G>A	Pathogenic/Likely_pathogenic		RP		AR															4							4								yes		no
CFAP418	NM_177965.3	c.545A>G	p.Q182R	chr8:g.96259924T>C	Pathogenic		RP		AR																4						4								yes		no
CFAP418	NM_177965.3	Gene del	p.0		None	SV	CRD		AR		1	1																			2									yes	no
CFH	NM_000186.3	c.3628C>T	p.R1210C	chr1:g.196716375C>T	Conflicting_classifications_of_pathogenicity		retinal drusen		AD																		1				1									yes	no
CHM	NM_000390.2	c.116+1G>A	p.?	chrX:g.85282494C>T	Pathogenic/Likely_pathogenic		CHM		XL	1																					1									yes	yes
CHM	NM_000390.2	c.1314C>G	p.Y438*	chrX:g.85156124G>C	Pathogenic		CHM		XL		2																				2									yes	yes
CHM	NM_000390.2	c.1760C>A	p.A587E	chrX:g.85128067G>T	Pathogenic		CHM		XL	1																					1									yes	no
CHM	NM_000390.2	c.271A>T	p.K91*	chrX:g.85233814T>A	Pathogenic		CHM		XL															1							1									yes	no
CHM	NM_000390.2	c.564_565del	p.P189Ifs*9	chrX:g.85218807_85218808delGC	Pathogenic		CHM		XL		1																				1									yes	yes
CHM	NM_000390.2	c.715C>T	p.R239*	chrX:g.85213970G>A	Pathogenic		CHM		XL	1																					1									yes	yes
CHM	NM_000390.2	c.715del	p.R239Efs*4	chrX:g.85213970delG	None	Frameshift	CHM		XL	2																					2									yes	no
CHM	NM_000390.2	c.799C>T	p.R267*	chrX:g.85213886G>A	Pathogenic		CHM		XL	1																					1									yes	yes
CHM	NM_000390.2	c.819+1G>C	p.?	chrX:g.85213865C>G	Pathogenic		CHM		XL	1																					1									yes	yes
CHM	NM_000390.2	c.877C>T	p.R293*	chrX:g.85212923G>A	Pathogenic		CHM		XL	1																		1			2									yes	yes
CHM	NM_000390.2	c.98_99insAlu	p.?		None	SV	CHM		XL	1																					1									yes	yes
CHM	NM_000390.2	Ex1-3del	p.?		Pathogenic		CHM		XL		1																				1									yes	yes
CHM	NM_000390.2	Ex14-15del	p.?		None	SV	CHM		XL											2											2									yes	yes
CHM	NM_000390.2	Ex3-4del	p.?		None	SV	CHM		XL	1																					1									yes	yes
CHM	NM_000390.2	Ex5del	p.?		None	SV	CHM		XL	1																					1									yes	yes
CHM	NM_000390.2	Ex6-7del	p.?		None	SV	CHM		XL	1																					1									yes	yes
CHM	NM_000390.2	Gene del	p.0		None	SV	CHM		XL		3													1							4								yes		yes
CLCN2	NM_001171087.2	c.828dup	p.R277Afs*23	chr3:g.184075221dupC	Pathogenic		Leukoencephalopathy		AR					2																	2									yes	no
CLRN1	NM_001195794.1	c.144T>G	p.N48K	chr3:g.150690352A>C	Pathogenic		USH3		AR	43																					43	yes	0.6	yes	1	yes	128385				yes
CLRN1	NM_001195794.1	c.188_210del	p.Y63Cfs*59	chr3:g.150690288_150690310del23	Pathogenic		USH3		AR				4																		4								yes		no
CLRN1	NM_001195794.1	c.254-643G>T	p.?	chr3:g.150660191C>A	None	Affects splicing	RP		AR	1																					1									yes	no
CLRN1	NM_174878.2	c.349_358del	p.A117Cfs*16	chr3:g.150659446_150659455delAAGAAGGCTG	Pathogenic		USH3		AR	1																					1									yes	yes
CLRN1	NM_001195794.1	c.433+1G>A	p.?	chr3:g.150659368C>T	Pathogenic		USH3	RP	AR																	4					4								yes		yes
CLRN1	NM_174878.3	c.437C>A	p.S146Y	chr3:g.150645985G>T	Likely_pathogenic		USH3		AR		2																				2									yes	no
CLRN1	NM_001195794.1	c.567T>G	p.Y189*	chr3:g.150645894A>C	Pathogenic/Likely_pathogenic		USH3		AR	1																					1									yes	yes
CNGA1	NM_001142564.1	c.1263C>A	p.S421R	chr4:g.47939455G>T	Pathogenic/Likely_pathogenic		RP		AR														1								1									yes	yes
CNGA1	NM_001142564.1	c.1747C>T	p.R583*	chr4:g.47938971G>A	Pathogenic/Likely_pathogenic		RP		AR		1																				1									yes	yes
CNGA1	NM_001142564.1	c.1838T>G	p.F613C	chr4:g.47938880A>C	Likely_pathogenic		RP		AR		2																				2									yes	yes
CNGA1	NM_001142564.1	c.301C>T	p.R101*	chr4:g.47954625G>A	Pathogenic		RP		AR		1																				1									yes	yes
CNGA1	NM_001142564.1	c.318del	p.E107Kfs*87	chr4:g.47945404del	Likely_pathogenic		RP		AR																	2					2									yes	no
CNGA1	NM_001142564.1	c.524del	p.K175Rfs*92	chr4:g.47945418delT	Pathogenic		RP		AR																	6					6								yes		yes
CNGA1	NM_001379270.1	c.640C>T	p.R214*	chr4:g.47942792G>A	None	Nonsense	RP		AR			2			1																3								yes		no
CNGA1	NM_001379270.1	c.503T>G	p.I168S	chr4:g.47942083A>C	None	This variant was found in a homozygous state in two unrelated cases with RP	RP	STGD	AR															4							4								yes		yes
CNGA1	NM_001379270.1	c.827G>A	p.R276H	chr4:g.47939672C>T	Uncertain_significance		RP		AR			1																			1									yes	no
CNGA1	NM_001142564.1	c.859C>T	p.R287*	chr4:g.47942792G>A	Pathogenic		CRD	RP	AR		3																				3								yes		yes
CNGA1	NM_001379270.1	c.947C>T	p.S316F	chr4:g.47939552G>A	Pathogenic/Likely_pathogenic		RP		AR		1																				1									yes	no
CNGA1	NM_001379270.1	c.947C>T	p.S316F	chr4:g.47939552G>A	Likely_pathogenic		RP		AR																			1			1									yes	no
CNGA1	NM_001142564.1	c.983T>A	p.L328Q	chr4:g.47939735A>T	None	This varaint was found in a heterozygous state together with a nonsense (c.640C>T, p.R214*)	RP		AR						1																1									yes	no
CNGA1	NM_001142564.1	Ex7-9del	p.?		None	SV	RP		AR																			1			1									yes	no
CNGA3	NM_001298.2	c.101+1G>A	p.?	chr2:g.98986540G>A	Conflicting_classifications_of_pathogenicity		ACHM	Maculopathy	AR	1																					1									yes	yes
CNGA3	NM_001298.2	c.1114C>G	p.P372A	chr2:g.99012747C>G	Likely_pathogenic		ACHM	CRD	AR																	2					2									yes	yes
CNGA3	NM_001298.2	c.1114C>T	p.P372S	chr2:g.99012747C>T	Pathogenic		ACHM	CD	AR																	4					4								yes		yes
CNGA3	NM_001298.2	c.1129_1131del	p.E377delE	chr2:g.99012762_99012764delGAG	Likely_pathogenic		ACHM	CRD	AR															2							2									yes	no
CNGA3	NM_001298.2	c.1279C>T	p.R427C	chr2:g.99012912C>T	Pathogenic		ACHM		AR		2																				2									yes	no
CNGA3	NM_001298.2	c.1294del	p.D432Tfs*33	chr2:g.99012927delG	Pathogenic		ACHM		AR			1																			1									yes	yes
CNGA3	NM_001298.2	c.130_151dup	p.A51Vfs*16	chr2:g.98994173C>CATCGTCAGTGCTGCAGCCGGGG	Likely_pathogenic		ACHM		AR															13							13				1	yes	Proven here				yes
CNGA3	NM_001298.2	c.1306C>T	p.R436W	chr2:g.99012939C>T	Pathogenic		ACHM	CRD	AR															1	1						2									yes	yes
CNGA3	NM_001298.2	c.1495C>T	p.R499*	chr2:g.99013128C>T	Pathogenic		ACHM		AR												1										1									yes	no
CNGA3	NM_001298.2	c.1585G>A	p.V529M	chr2:g.99013218G>A	Pathogenic/Likely_pathogenic		ACHM	CRD	AR			15						3						27							45	yes	0.8	yes	0.6	yes	2549516				yes
CNGA3	NM_001298.2	c.1618G>A	p.V540I	chr2:g.99013251G>A	Conflicting_classifications_of_pathogenicity		ACHM		AR			1						1													2									yes	yes
CNGA3	NM_001298.2	c.1640T>G	p.F547C	chr2:g.99013273T>G	Pathogenic		ACHM		AR		4													4							8								yes		no
CNGA3	NM_001298.2	c.1641C>A	p.F547L	chr2:g.99013274C>A	Pathogenic/Likely_pathogenic		ACHM	CRD	AR		6																				6								yes		yes
CNGA3	NM_001298.2	c.1642G>A	p.G548R	chr2:g.99013275G>A	Pathogenic		ACHM		AR			1																			1									yes	yes
CNGA3	NM_001298.2	c.1669G>A	p.G557R	chr2:g.99013302G>A	Pathogenic/Likely_pathogenic		ACHM		AR	9	18										2										29				0.666667	yes	Proven here				yes
CNGA3	NM_001298.2	c.1688G>A	p.R563H	chr2:g.99013321G>A	Pathogenic/Likely_pathogenic		ACHM		AR												1										1									yes	no
CNGA3	NM_001298.2	c.1694C>T	p.T565M	chr2:g.99013327C>T	Pathogenic		ACHM		AR							1															1									yes	no
CNGA3	NM_001298.2	c.215+1G>A	p.?	chr2:g.98994264G>A	None	Affects a cannonical splice-site	ACHM	CRD	AR	2																					2									yes	no
CNGA3	NM_001298.2	c.316G>A	p.E106K	chr2:g.98996738G>A	Likely_pathogenic		ACHM	Maculopathy	AR												1										1									yes	yes
CNGA3	NM_001298.2	c.404_422delinsTTT	p.P135Lfs*33	chr2:g.98999859_98999877delinsTTT	Pathogenic		ACHM		AR		1																				1									yes	no
CNGA3	NM_001298.2	c.667C>G	p.R223G	chr2:g.99008427C>G	Pathogenic/Likely_pathogenic		ACHM		AR	4																					4								yes		yes
CNGA3	NM_001298.2	c.67C>T	p.R23*	chr2:g.98986505C>T	Pathogenic/Likely_pathogenic		ACHM	CRD	AR															2	5						7								yes		yes
CNGA3	NM_001298.2	c.682G>A	p.E228K	chr2:g.99012315G>A	Conflicting_classifications_of_pathogenicity		ACHM	Maculopathy	AR															3							3								yes		yes
CNGA3	NM_001298.2	c.778G>A	p.D260N	chr2:g.99012411G>A	Pathogenic/Likely_pathogenic		ACHM	Maculopathy	AR	1																					1									yes	no
CNGA3	NM_001298.2	c.811C>G	p.P271A	chr2:g.99012444C>G	Conflicting_classifications_of_pathogenicity		ACHM		AR															1							1									yes	yes
CNGA3	NM_001298.2	c.829C>T	p.R277C	chr2:g.99012462C>T	Pathogenic/Likely_pathogenic		ACHM	CRD	AR				4											10							14	yes	1	yes	0.714286			yes			yes
CNGA3	NM_001298.2	c.830G>A	p.R277H	chr2:g.99012463G>A	Pathogenic		ACHM		AR		1																				1									yes	no
CNGA3	NM_001298.2	c.848G>A	p.R283Q	chr2:g.99012481G>A	Pathogenic		ACHM		AR															1							1									yes	yes
CNGA3	NM_001298.2	c.904A>G	p.R302G	chr2:g.99012537A>G	Likely_pathogenic		ACHM		AR															2							2									yes	yes
CNGA3	NM_001298.2	c.940_942del	p.I314delI	chr2:g.99012573_99012575delATC	Pathogenic/Likely_pathogenic		ACHM	Maculopathy	AR															20							20	yes	0.6	yes	1			yes			yes
CNGA3	NM_001298.2	c.985G>T	p.G329C	chr2:g.99012618G>T	Pathogenic/Likely_pathogenic		ACHM	CRD	AR															28							28				1			yes			yes
CNGB1	NM_001297.4	c.1035-6A>G	p.?	chr16:g.57983349T>C	Likely_pathogenic		RP		AR															2							2									yes	no
CNGB1	NM_001297.4	c.1107_1108del	p.E370Gfs*4	chr16:g.57983270_57983271delCC	Conflicting_classifications_of_pathogenicity		RP		AR					4																	4								yes		no
CNGB1	NM_001297.4	c.2284C>T	p.R762C	chr16:g.57949173G>A	Pathogenic		RP		AR			6		28																	34	yes	0.6	yes	0.823529	yes	Proven here				yes
CNGB1	NM_001297.4	c.2320G>A	p.E774K	chr16:g.57946883C>T	Conflicting_classifications_of_pathogenicity		RP		AR																4						4								yes		yes
CNGB1	NM_001297.5	c.2539G>T	p.G847W	chr16:g.57938733C>A	Uncertain_significance		RP		AR																2						2									yes	no
CNGB1	NM_001297.4	c.2629G>A	p.G877R	chr16:g.57938643C>T	Conflicting_classifications_of_pathogenicity		RP		AR											2											2									yes	yes
CNGB1	NM_001297.4	c.2893-7G>A	p.?	chr16:g.57935346C>T	Pathogenic/Likely_pathogenic		RP		AR				2											4							6								yes		no
CNGB1	NM_001297.4	c.2957A>T	p.N986I	chr16:g.57935275T>A	Conflicting_classifications_of_pathogenicity		RP		AR															6		2					8								yes		yes
CNGB1	NM_001297.4	c.413-1G>A	p.?	chr16:g.57996515C>T	Pathogenic/Likely_pathogenic		RP		AR															2							2									yes	yes
CNGB3	NM_019098.4	c.1006G>T	p.E336*	chr8:g.87656899C>A	Pathogenic		ACHM		AR									3													3								yes		yes
CNGB3	NM_019098.4	c.105_114del	p.Q36Kfs*44	chr8:g.87755742_87755751delCTGAGACTGA	Pathogenic/Likely_pathogenic		ACHM	CRD	AR																		6				6								yes		yes
CNGB3	NM_019098.4	c.1055+2T>A	p.?	chr8:g.87656848A>T	Likely_pathogenic		ACHM		AR								2														2									yes	no
CNGB3	NM_019098.4	c.1148del	p.T383Ifs*13	chr8:g.87656009delG	Pathogenic/Likely_pathogenic		ACHM	CRD	AR	4	15													2							21	yes	0.8	yes	0.714286			yes			yes
CNGB3	NM_019098.4	c.1208G>A	p.R403Q	chr8:g.87645092C>T	Conflicting_classifications_of_pathogenicity		ACHM	Maculopathy	AR			1												8							9								yes		yes
CNGB3	NM_019098.4	c.1578+1G>A	p.?	chr8:g.87638210C>T	Pathogenic/Likely_pathogenic		ACHM		AR																			1			1									yes	no
CNGB3	NM_019098.4	c.1663-1205G>A	p.?	chr8:g.87617644C>T	Pathogenic		ACHM	CRD	AR	4	4	11									1										20				0.578947			yes			no
CNGB3	NM_019098.4	c.1728T>G	p.D576E	chr8:g.87616374A>C	None	This vaiant was found in a homozygous state in a case with achromatopsia	ACHM		AR																	2					2									yes	no
CNGB3	NM_019098.5	c.2181_2184del	p.E729fs*99	chr8:g.87588277CTTTT>C	Pathogenic		ACHM		AR															1							1									yes	no
CNGB3	NM_019098.5	c.2328del	p.R777Efs*52	chr8:g.87588136delG	Uncertain_significance		ACHM		AR									1													1									yes	yes
CNGB3	NM_019098.4	c.467C>T	p.S156F	chr8:g.87683198G>A	Conflicting_classifications_of_pathogenicity		ACHM		AR	2		2																			4								yes		yes
CNGB3	NM_019098.5	c.503C>T	p.T168M	chr8:g.87680387G>A	Uncertain_significance		ACHM		AR		1																				1									yes	no
CNGB3	NM_019098.4	c.644-1G>C	p.?	chr8:g.87679362C>G	Pathogenic		ACHM	CRD	AR	7																					7								yes		yes
CNGB3	NM_019098.4	c.782A>G	p.D261G	chr8:g.87679223T>C	Likely_pathogenic		ACHM		AR																	4					4								yes		yes
CNGB3	NM_019098.4	c.819del	p.R274Dfs*5	chr8:g.87679188delG	Pathogenic		ACHM		AR	1																					1									yes	yes
CNNM4	NM_020184.3	c.1494C>A	p.D498E	chr2:g.97462840C>A	Pathogenic		Jalili syndrome		AR																6						6								yes		yes
CNNM4	NM_020184.4	c.482T>C	p.L161P	chr2:g.97427218T>C	Uncertain_significance		Jalili syndrome		AR															2							2									yes	no
CNNM4	NM_020184.3	c.707G>A	p.R236Q	chr2:g.97427443G>A	Pathogenic/Likely_pathogenic		Jalili syndrome		AR															2							2									yes	yes
CNNM4	NM_020184.3	c.946del	p.L316Sfs*26	chr2:g.97427682delC	None	Frameshift	Jalili syndrome		AR											2											2									yes	no
COL11A1	NM_001854.3	c.1696G>A	p.V566I	chr1:g.103471859C>T	Conflicting_classifications_of_pathogenicity		Stickler syndrome		AD												1										1									yes	no
COL18A1	NM_001379500.1	c.3469dup	p.H1157Pfs91	chr21:g.46929486G>GC	Pathogenic		Knobloch syndrome		AR															2							2									yes	no
COL18A1	NM_130444.3	c.4768_4769del	p.L1587Vfs*72	chr21:g.46930005_46930006del	Pathogenic		Knobloch syndrome		AR																	2					2									yes	no
COL18A1	NM_130444.3	c.969dup	p.G324Rfs*3	chr21:g.46876413dup	None	Frameshift	Knobloch syndrome		AR															2							2									yes	yes
COL2A1	NM_001844.4	c.1279_1296del	p.I427_G432delIAGAPG	chr12:g.48380942_48380959del18	Pathogenic		Stickler syndrome		AD																	1					1									yes	no
COL2A1	NM_001844.4	c.1527+135G>A	p.?	chr12:g.48379984C>T	Pathogenic		STGD		AD	1																					1									yes	yes
COL2A1	NM_001844.4	c.2517+1G>C	p.?	chr12:g.48374697C>G	Pathogenic		Stickler syndrome		AD		1																				1									yes	no
COL2A1	NM_001844.4	c.2858del	p.P953Lfs*75	chr12:g.48372421delG	Pathogenic		Stickler syndrome		AD	1																					1									yes	no
COL2A1	NM_001844.4	c.842_843insT	p.G282Rfs*18	chr12:g.48387804_48387805insA	Pathogenic		Retinal detachment		AD																	1					1									yes	yes
COL4A3	NM_000091.4	c.1576G>A	p.G526S	chr2:g.228135486G>A	Pathogenic		Alport syndrome		AD			1																			1									yes	no
COL4A4	NM_000092.4	c.5045G>A	p.R1682Q	chr2:g.227872069C>T	Conflicting_classifications_of_pathogenicity		Alport syndrome		AR	2																					2									yes	no
COL9A3	NM_001853	Ex31del	p.?		None	SV	Stickler syndrome		AR															2							2									yes	no
COQ2	NM_001358921.2	c.226C>G	p.R126G	chr4:84205692G>C	Uncertain_significance		Nephropathy, retinopathy and OA		AR	1																					1									yes	no
COQ2	NM_001358921.2	c.288dup	p.I97Hfs*6	chr4:g.84200233dup	None	Frameshift	Nephropathy, retinopathy and OA		AR	1																					1									yes	no
COQ8B	NM_024876.4	c.947T>A	p.L316Q	chr19:g.41206303A>T	None	This variant was found in a homozygous state in an affected case	type 9 nephrotic syndrome with RP		AR															2							2									yes	no
CRB1	NM_201253.2	c.1148G>A	p.C383Y	chr1:g.197326120G>A	Pathogenic/Likely_pathogenic		LCA	RP	AR			9																			9								yes		yes
CRB1	NM_201253.2	c.1510A>T	p.K504*	chr1:g.197390468A>T	None	Nonsense	LCA		AR															1							1									yes	no
CRB1	NM_201253.2	c.1576C>T	p.R526*	chr1:g.197390534C>T	Pathogenic/Likely_pathogenic		LCA		AR	2											1										3								yes		yes
CRB1	NM_201253.2	c.1667T>C	p.L556P	chr1:g.197390625T>C	Likely_pathogenic		RP		AR															2							2									yes	yes
CRB1	NM_201253.2	c.1733T>A	p.V578E	chr1:g.197390691T>A	Conflicting_classifications_of_pathogenicity		LCA		AR															2							2									yes	yes
CRB1	NM_201253.3	c.1773C>A	p.C591*	chr1:g.197390731C>A	Uncertain_significance		LCA		AR															2							2									yes	no
CRB1	NM_201253.2	c.1844G>T	p.G615V	chr1:g.197390802G>T	Pathogenic/Likely_pathogenic		RP		AR															2							2									yes	yes
CRB1	NM_201253.2	c.2171A>G	p.Y724C	chr1:g.197396626A>G	Pathogenic/Likely_pathogenic		RP		AR			1																			1									yes	no
CRB1	NM_201253.2	c.2230C>T	p.R744*	chr1:g.197396685C>T	Pathogenic/Likely_pathogenic		LCA		AR															2							2									yes	yes
CRB1	NM_201253.3	c.2236C>T	p.L746F	chr1:g.197396691C>T	Uncertain_significance		LCA		AR			1																			1									yes	no
CRB1	NM_201253.2	c.2290C>T	p.R764C	chr1:g.197396745C>T	Pathogenic/Likely_pathogenic		RP		AR													1									1									yes	no
CRB1	NM_201253.3	c.2405C>T	p.P802L	chr1:g.197396860C>T	Uncertain_significance		RP		AR																		2				2									yes	no
CRB1	NM_201253.2	c.2498G>A	p.G833D	chr1:g.197396953G>A	Pathogenic/Likely_pathogenic		RP		AR			4																			4								yes		yes
CRB1	NM_201253.2	c.2555T>C	p.I852T	chr1:g.197397010T>C	Pathogenic/Likely_pathogenic		LCA	RP	AR															3							3								yes		yes
CRB1	NM_201253.3	c.2671T>C	p.C891R	chr1:g.197397126T>C	Uncertain_significance		LCA		AR														1								1									yes	no
CRB1	NM_201253.2	c.2680_2684del	p.N894Lfs*13	chr1:g.197398582_197398586delAACCC	Pathogenic		LCA		AR			1																			1									yes	yes
CRB1	NM_201253.2	c.2843G>A	p.C948Y	chr1:g.197403836G>A	Pathogenic		LCA	RP	AR	3																					3								yes		no
CRB1	NM_201253.2	c.3255_3256del	p.R1085Sfs*3	chr1:g.197404248_197404249delAG	None	Frameshift	LCA		AR															1							1									yes	no
CRB1	NM_201253.2	c.3307G>A	p.G1103R	chr1:g.197404300G>A	Pathogenic		LCA	RP	AR	2		1		2				2						10							17				0.588235	yes	Proven here				yes
CRB1	NM_201253.2	c.3991C>G	p.R1331G	chr1:g.197411408C>G	Likely_pathogenic		RP		AR															2							2									yes	yes
CRB1	NM_201253.2	c.4005+1G>A	p.?	chr1:g.197411423G>A	Pathogenic		RP		AR															2							2									yes	yes
CRB1	NM_201253.2	c.4121_4130del	p.A1374Efs*20	chr1:g.197446909_197446918delCAACTCAGGG	Pathogenic		LCA	RP	AR															10							10				1			yes			yes
CRB1	NM_201253.2	c.424G>T	p.G142*	chr1:g.197297905G>T	Pathogenic		LCA	RP	AR												3	1									4								yes		yes
CRB1	NM_201253.2	c.425del	p.G142Efs*6	chr1:g.197297906delG	Pathogenic		LCA		AR	1																					1									yes	no
CRB1	NM_201253.2	c.455G>A	p.C152Y	chr1:g.197297936G>A	Pathogenic/Likely_pathogenic		LCA		AR															1							1									yes	yes
CRB1	NM_201253.2	c.498_506del	p.I167_G169del	chr1:g.197297973GGATGGAATT>G	Conflicting_classifications_of_pathogenicity		Maculopathy		AR															2							2									yes	no
CRB1	NM_201253.2	c.988+2T>A	p.?	chr1:g.197316611T>A	Pathogenic		CRD	RP	AR															2	4						6								yes		no
CRB1	NM_201253.2	Ex2-8dup	p.?		None	SV	RP		AR									2													2									yes	no
CREB3	NM_006368.4	c.881G>A	p.W294*	chr9:g.35736488G>A	None	Nonsense	RP		AR		4																				4								yes		no
CRX	NM_000554.4	c.121C>T	p.R41W	chr19:g.48339520C>T	Pathogenic/Likely_pathogenic		Foveal hypoplasia		AD	1																					1									yes	no
CRX	NM_000554.4	c.238G>A	p.E80K	chr19:g.48339637G>A	Pathogenic		Maculopathy		AD	2																					2									yes	yes
CRX	NM_000554.4	c.268C>T	p.R90W	chr19:g.48342592C>T	Pathogenic/Likely_pathogenic		CRD		AD		1	1																			2									yes	no
CRX	NM_000554.4	c.447del	p.S150Qfs*37	chr19:g.48342771delC	Pathogenic		RP		AD-reduced		1																				1									yes	no
CRX	NM_000554.4	c.606C>A	p.C202*	chr19:g.48342930C>A	Pathogenic		LCA		AD/AR																	3					3								yes		no
CYP4V2	NM_207352.3	c.1123del	p.L375*	chr4:g.187130051delC	Pathogenic		BCD		AR				10																		10				1			yes			no
CYP4V2	NM_207352.3	c.120C>G	p.Y40*	chr4:g.187113097C>G	Pathogenic		BCD		AR															2							2									yes	yes
CYP4V2	NM_207352.3	c.1508G>A	p.G503E	chr4:g.187131725G>A	None	This vaiant was found in a homozygous state in four cases affected with BCD	BCD	RP	AR															2			6				8								yes		no
CYP4V2	NM_207352.3	c.254G>A	p.R85H	chr4:g.187115693G>A	Conflicting_classifications_of_pathogenicity		RP		AR																	2					2									yes	no
CYP4V2	NM_207352.3	c.283G>A	p.G95R	chr4:g.187115722G>A	Pathogenic/Likely_pathogenic		BCD		AR															2							2									yes	no
DHDDS	NM_024887.3	c.124A>G	p.K42E	chr1:g.26764719A>G	Pathogenic		RP	CRD	AR	70																					70				1	yes	21295282				yes
DHDDS	NM_024887.3	c.292C>T	p.R98W	chr1:g.26769333C>T	Conflicting_classifications_of_pathogenicity		RP		AR	1																					1									yes	yes
DHDDS	NM_205861.2	c.508G>A	p.A170T	chr1:g.26774117G>A	Pathogenic		RP		AR	1																					1									yes	no
DHDDS	NM_205861.2	c.514G>C	p.G172R	chr1:g.26774123G>C	Uncertain_significance		RP		AR	1																					1									yes	no
DHDDS	NM_205861.2	c.761T>C	p.L254P	chr1:g.26786631T>C	Uncertain_significance		RP		AR			1																			1									yes	no
DNM1	NM_001288739.1	c.850C>T	p.Q284*	chr9:g.130984476C>T	Pathogenic		West syndrome		AR															2							2									yes	no
DTNBP1	NM_032122.4	c.38_39insAC	p.Q14Rfs*8	chr6:g.15663062_15663063insGT	None	Frameshift	Harmansky-Pudlock syndrome (ocular albinism)		AR															2							2									yes	no
ELOVL4	NM_022726.4	Ex1del	p.?		None	SV	Maculopathy		AR												1										1									yes	no
EPG5	NM_020964.2	c.2609C>G	p.S870C	chr18:g.43505813G>C	Likely_pathogenic		Vici syndrome		AR															1							1									yes	yes
EPG5	NM_020964.2	c.3447G>A	p.W1149*	chr18:g.43496109C>T	Pathogenic		Vici syndrome		AR															1							1									yes	yes
ERCC8	NM_000082.3	c.966C>A	p.Y322*	chr5:g.60186791G>T	Pathogenic		Cockayne syndrome		AR																		2				2									yes	no
ESRRB	NM_001379180.1	Ex8-11del	p.?		None	SV	USH1		AR																		2				2									yes	no
EYS	NM_001292009.1	c.1211dup	p.N404Kfs*3	chr6:g.66094373dup	Pathogenic/Likely_pathogenic		RP		AR		1																				1									yes	no
EYS	NM_001292009.1	c.1308C>A	p.C436*	chr6:g.66063502G>T	Pathogenic		RP		AR			5									1										6								yes		yes
EYS	NM_001292009.1	c.1765A>G	p.R589G	chr6:g.66044874T>C	Conflicting_classifications_of_pathogenicity		RP		AR															2							2									yes	no
EYS	NM_001292009.1	c.1855del	p.L619Sfs*24	chr6:g.66005925del	Pathogenic		RP		AR						1																1									yes	no
EYS	NM_001142800.1	c.1961dup	p.N654Kfs*5	chr6:g.66005822dupT	Pathogenic/Likely_pathogenic		RP		AR															2							2									yes	yes
EYS	NM_001142800.1	c.2259+1G>A	p.?	chr6:g.65707474C>T	Pathogenic/Likely_pathogenic		RP		AR	1														1							2									yes	yes
EYS	NM_001142800.1	c.2652dup	p.K885*	chr6:g.65612383dupA	Pathogenic/Likely_pathogenic		RP		AR															1							1									yes	no
EYS	NM_001142800.1	c.3444-14T>G	p.?	chr6:g.65336152A>C	None	This vaiant is likely to affect splicing and was found in a homozygous state in a case with RP	RP		AR															2							2									yes	no
EYS	NM_001292009.1	c.3715G>T	p.E1239*	chr6:g.65303172C>A	Pathogenic		Maculopathy		AR			1																			1									yes	yes
EYS	NM_001292009.1	c.403_423delinsCTTTT	p.T135Lfs*26	chr6:g.66204881_66204901delinsAAAAG	Pathogenic		RP	FA	AR		55					1															56				0.982143	yes	2375346				yes
EYS	NM_001292009.1	c.4361_4362delinsAG	p.S1454*	chr6:g.65301398_65301399delinsCT	Pathogenic		Maculopathy	RP	AR															6							6								yes		yes
EYS	NM_001292009.2	c.-453G>T		chr6:g.66417033C>A	Uncertain_significance		RP		AR															7		2					9								yes		no
EYS	NM_001142800.1	c.4787G>A	p.W1596*	chr6:g.65300973C>T	Pathogenic		STGD		AR		1																				1									yes	no
EYS	NM_001292009.2	c.539C>G	p.S180*	chr6:g.66204765G>C	Uncertain_significance		RP		AR		1																				1									yes	no
EYS	NM_001142800.1	c.5450G>A	p.W1817*	chr6:g.65300310C>T	Pathogenic		RP		AR															2		3					5								yes		yes
EYS	NM_001142800.1	c.5928-2A>G	p.?	chr6:g.65098735T>C	Pathogenic		RP		AR																	2					2									yes	no
EYS	NM_001142800.1	c.6137G>A	p.W2046*	chr6:g.65016917C>T	Pathogenic		RP		AR															1							1									yes	yes
EYS	NM_001142800.1	c.6229_6238del	p.V2077Lfs*3	chr6:g.64940673_64940682delGCATCAACAA	Pathogenic		RP		AR													2									2									yes	no
EYS	NM_001292009.1	c.6544_6547del	p.N2182Vfs*2	chr6:g.64791778_64791781del	Pathogenic		RP		AR															2							2									yes	no
EYS	NM_001292009.1	c.6976C>T	p.R2326*	chr6:g.64694355G>A	Pathogenic/Likely_pathogenic		RP		AR															4							4								yes		yes
EYS	NM_001292009.1	c.7907G>A	p.C2636Y	chr6:g.64472518C>T	Likely_pathogenic		Maculopathy		AR															1							1									yes	no
EYS	NM_001292009.1	c.8168del	p.N2723Mfs*39	chr6:g.64436541del	Pathogenic		RP		AR	1	6																				7								yes		yes
EYS	NM_001292009.1	c.8218_8219del	p.H2740Yfs*27	chr6:g.64436492_64436493del	Pathogenic		Maculopathy	RP	AR			16											2								18				0.888889			yes			yes
EYS	NM_001292009.1	c.8231del	p.Q2744Rfs*18	chr6:g.64436477del	Pathogenic/Likely_pathogenic		RP		AR		2																				2									yes	yes
EYS	NM_001292009.2	c.8675T>C	p.V2892A	chr6:g.64431315A>G	Uncertain_significance		RP		AR	1																					1									yes	yes
EYS	NM_001292009.1	c.9317_9336del	p.C3106Lfs*3	chr6:g.64430654_64430673del	Pathogenic		RP		AR	1																					1									yes	no
EYS	NM_001292009.1	c.9349_9358del	p.V3117Lfs*28	chr6:g.64430633_64430642del	Pathogenic/Likely_pathogenic		RP		AR	15					1																16				0.9375			yes			yes
EYS	NM_001142800.2	c.9392G>C	p.G3131A	chr6:g.64430535C>G	Conflicting_classifications_of_pathogenicity		RP		AR															1							1									yes	yes
EYS	NM_001292009.1	c.9405T>A	p.D3135E	chr6:g.64430585A>T	Pathogenic		RP		AR					2													4				6								yes		no
EYS	NM_001142800.2	c.9405T>A	p.Y3135*	chr6:g.64430522A>T	Pathogenic/Likely_pathogenic		CRD	RP	AR																		2				2									yes	no
EYS	NM_001292009.1	c.988G>T	p.E330*	chr6:g.66115135C>A	Likely_pathogenic		RP		AR															1							1									yes	no
EYS	NM_001292009.1	Ex12del	p.?		None	SV	RP		AR															2							2									yes	no
EYS	NM_001292009.1	Ex14-18del	p.?		None	SV	RP		AR															1							1									yes	no
EYS	NM_001292009.1	Ex14-22del	p.?		None	SV	RP		AR															2		5					7								yes		no
EYS	NM_001292009.1	Ex14del	p.?		None	SV	CRD		AR															2							2									yes	no
EYS	NM_001292009.1	Ex1-5del	p.?		None	SV	RP		AR															2							2									yes	no
EYS	NM_001292009.1	Ex1del	p.?		None	SV	RP		AR		2																				2									yes	no
EYS	NM_001292009.1	Ex29del	p.?		None	SV	RP		AR															7	2						9								yes		no
EYS	NM_001292009.1	Ex30del	p.?		None	SV	RP		AR	1																					1									yes	no
EYS	NM_001292009.1	Ex30dup	p.?		None	SV	HJMD		AR															1							1									yes	no
EYS	NM_001292009.1	Ex32-33del	p.?		None	SV	RP		AR															5							5								yes		no
EYS	NM_001292009.1	Ex34del	p.?		None	SV	RP		AR															1							1									yes	no
EYS	NM_001292009.1	Ex9del	p.?		None	SV	RP		AR			2																			2									yes	no
FAM161A	NM_001201543.1	c.1321dup	p.H441Pfs*15	chr2:g.62066818dupG	Pathogenic		RP		AR												1										1									yes	yes
FAM161A	NM_001201543.1	c.1355_1356del	p.T452Sfs*3	chr2:g.62066784_62066785delGT	Pathogenic		RP	CRD	AR	8	174				1					1	6	4	2								196	yes	0.6	yes	0.915344	yes	275279				yes
FAM161A	NM_001201543.1	c.1567C>T	p.R523*	chr2:g.62066572G>A	Pathogenic		RP	CRD	AR		25				1				1		2	4									33	yes	0.6	yes	0.806452	yes	275279				yes
FAM161A	NM_001201543.1	c.1751G>A	p.?	chr2:g.62065673C>T	Likely_pathogenic		RP		AR		2																				2									yes	yes
FAM161A	NM_001201543.1	c.1753_1756del	p.K585Afs*6	chr2:g.62063243_62063246delTTCT	Pathogenic		RP	CRD	AR															4							4								yes		no
FAM161A	NM_001201543.1	c.1786C>T	p.R596*	chr2:g.62063210G>A	Pathogenic		RP		AR															2							2									yes	no
FBN2	NM_001999.4	c.4271A>C	p.Q1424P	chr5:g.127666339T>G	Uncertain_significance		Maculopathy		AD															1							1									yes	no
FRMD7	NM_194277.2	c.470del	p.K157Rfs*24	chrX:g.131219976delT	None	Frameshift	Foveal hypoplasia		XL-dominant		1																				1									yes	no
FZD4	NM_012193.3	c.349T>C	p.C117R	chr11:g.86663449A>G	Likely_pathogenic		FEVR		AD		1																				1									yes	yes
GNAT1	NM_000172.3	c.359C>A	p.S120*	chr3:g.50231006C>A	Conflicting_classifications_of_pathogenicity		RP		AR		3																				3								yes		no
GNAT1	NM_000172.3	c.8del	p.A3Vfs*17	chr3:g.50229166delC	Pathogenic		CSNB	RP	AR		9																				9								yes		yes
GNAT2	NM_001377295.2	c.313C>T	p.R105*	chr1:g.110151401G>A	Pathogenic		ACHM		AR															2							2									yes	no
GNB3	NM_002075.4	c.916+1G>A	p.?	chr12:g.6954967G>A	Uncertain_significance		CRD		AR		2																				2									yes	no
GPR179	NM_001004334.3	c.1754T>C	p.L585P	chr178:g.36490617A>G	None	This vaiant was found in a compound heterozygous state (with c.984delC, p.S329Lfs*4 in trans) in a case with CSNB	CSNB		AR									1													1									yes	no
GPR179	NM_001004334.4	c.502C>T	p.R168W	chr17:g.36499171G>A	Uncertain_significance		CSNB		AR		2																				2									yes	no
GPR179	NM_001004334.3	c.984del	p.S329Lfs*4	chr17:g.36493522AG>A	Pathogenic/Likely_pathogenic		CSNB		AR	1											2										3								yes		no
GPR98	NM_032119.3	c.2477del	p.T826Rfs*4	chr5:g.89938782delC	None	Frameshift	USH		AR			2																			2									yes	no
GRM6	NM_000843.4	c.118_132del	p.T40_L44delTLGGL	chr5:g.178421824_178421838del15	Uncertain_significance		CSNB		AR															2							2									yes	no
GUCY2D	NM_000180.4	c.1672G>A	p.D558N	chr17:g.7912827G>A	Uncertain_significance		LCA		AR		2																				2									yes	yes
GUCY2D	NM_000180.4	c.1992T>A	p.H664Q	chr17:g.7915803T>A	Uncertain_significance		LCA		AR															2							2									yes	no
GUCY2D	NM_000180.3	c.2129C>T	p.A710V	chr17:g.7916436C>T	Likely_pathogenic		LCA		AR																	12					12				1			yes			yes
GUCY2D	NM_000180.3	c.2303G>A	p.R768Q	chr17:g.7917237G>A	Pathogenic		LCA		AR			2																			2									yes	yes
GUCY2D	NM_000180.3	c.2512C>T	p.R838C	chr17:g.7918018C>T	Pathogenic/Likely_pathogenic		CD	CRD	AD	2	1										3		1	1							8								yes		yes
GUCY2D	NM_000180.3	c.2513G>A	p.R838H	chr17:g.7918019G>A	Pathogenic/Likely_pathogenic		CD	CRD	AD	3	2										1										6								yes		yes
GUCY2D	NM_000180.4	c.2516C>G	p.T839R	chr17:g.7918022C>G	Uncertain_significance		Maculopathy		AD		1																				1									yes	no
GUCY2D	NM_000180.3	c.2521G>A	p.E841K	chr17:g.7918027G>A	Likely_pathogenic		CD	Maculopathy	AD	1					1																2									yes	yes
GUCY2D	NM_000180.3	c.2538G>C	p.K846N	chr17:g.7918044G>C	Pathogenic		CRD		AD		1																				1									yes	yes
GUCY2D	NM_000180.3	c.2618C>G	p.P873R	chr17:g.7918218C>G	Conflicting_classifications_of_pathogenicity		CRD		AD	1																					1									yes	yes
GUCY2D	NM_000180.3	c.2704G>T	p.V902L	chr17:g.7918304G>T	Likely_pathogenic		CRD		AD												1										1									yes	yes
GUCY2D	NM_000180.4	c.2900A>G	p.H967R	chr17:g.7918776A>G	Uncertain_significance		RD		AD	1																					1									yes	no
GUCY2D	NM_000180.3	c.314G>A	p.C105Y	chr17:g.7906679G>A	Pathogenic		LCA		AR															2							2									yes	no
GUCY2D	NM_000180.3	c.389del	p.P130Lfs*36	chr17:g.7906754delC	Pathogenic		LCA	RP	AR		26																				26				1			yes			yes
GUCY2D	NM_000180.3	c.527T>C	p.L176P	chr17:g.7906892T>C	Likely_pathogenic		LCA		AR															2							2									yes	no
GUCY2D	NM_000180.3	c.556_577del	p.L186Cfs*23	chr17:g.7906921_7906942del22	Pathogenic		LCA		AR																	2					2									yes	no
HARS	NM_002109.4	c.1361A>C	p.Y454S	chr5:g.140054361T>G	Conflicting_classifications_of_pathogenicity		USH3		AR															4							4								yes		no
HGSNAT	NM_152419.2	c.1150C>T	p.R384*	chr8:g.43046638C>T	Pathogenic		RP		AR																			1			1									yes	no
HGSNAT	NM_152419.2	c.1377+6_1377+9del	p.?	chr8:g.43047579_43047582delTGAG	None	Likely to affect splicing	RP		AR																			1			1									yes	no
HGSNAT	NM_152419.2	c.1843G>A	p.A615T	chr8:g.43054647G>A	Conflicting_classifications_of_pathogenicity		RP	USH1	AR	8														2							10				0.8			yes			yes
HGSNAT	NM_152419.2	c.370A>T	p.R124W	chr8:g.43013853A>T	Conflicting_classifications_of_pathogenicity		CRD	RP	AR	8																	6				14				0.571429			yes			yes
IDH3A	NM_005530.3	c.2T>C	p.M1?	chr15:g.78441747T>C	Uncertain_significance		RP		AR	3																					3								yes		no
IDH3A	NM_005530.2	c.788G>T	p.C263F	chr15:g.78457342G>T	None	This variant was found in a heterozygous state together with a reported mutation (c.938T>C, p.M313T) in a case with RP	RP		AR	1																					1									yes	no
IDH3A	NM_005530.2	c.911C>A	p.P304H	chr15:g.78458538C>A	Conflicting_classifications_of_pathogenicity		RP		AR	2	1																				3								yes		yes
IDH3A	NM_005530.2	c.938T>C	p.M313T	chr15:g.78458565T>C	Conflicting_classifications_of_pathogenicity		RP	STGD	AR	8	1																				9								yes		yes
IDS	NM_000202.5	c.1142T>C	p.L381P	chrX:g.148568494A>G	Likely_pathogenic		Hunter syndrome		XL	1																					1									yes	no
IFT140	NM_014714.4	c.1445G>A	p.C482Y	chr16:g.1630839C>T	Uncertain_significance		RP		AR			4																			4								yes		yes
IFT140	NM_014714.4	c.2090T>C	p.F697S	chr16:g.1612095A>G	Uncertain_significance		RP		AR				1																		1									yes	no
IFT140	NM_014714.3	c.2997+2T>C	p.?	chr16:g.1574783A>G	Likely_pathogenic		RP		AR				1																		1									yes	no
IMPDH1	NM_000883.3	c.959T>C	p.L320P	chr7:128038583A>G	None	This variant was found in a heterozygous state in a single family with ADRP	RP		AD																	1					1									yes	no
IMPDH1	NM_000883.3	c.931G>A	p.D311N	chr7:g.128038611C>T	Pathogenic/Likely_pathogenic		RP		AD									8			1										9								yes		no
IMPDH1	NM_000883.4	c.945C>G	p.N315K	chr7:g.128038597G>C	Uncertain_significance		RP		AD	1																					1									yes	no
IMPDH1	NM_000883.3	c.967A>G	p.K323E	chr7:g.128038575T>C	Conflicting_classifications_of_pathogenicity		RP		AD																2						2									yes	no
IMPG1	NM_001563.4	c.1736T>C	p.L579P	chr6:g.76660367A>G	Conflicting classifications of pathogenicity: Likely pathogenic(2); Uncertain significance(1)	This variant was found in a heterozygous state in an ADRP family	RP		AD		1																				1									yes	no
IMPG1	NM_001563.2	c.922T>A	p.F308I	chr6:g.76715217A>T	Pathogenic		RP		AD															1							1									yes	no
IMPG2	NM_016247.3	c.2274G>A	p.W758*	chr3:g.100962901C>T	Pathogenic/Likely_pathogenic		RP		AR															8							8								yes		yes
IMPG2	NM_016247.3	c.3002dup	p.Y1001*	chr3:g.100961552dupT	Pathogenic		RP		AR			2																			2									yes	no
IMPG2	NM_016247.3	c.370T>C	p.F124L	chr3:g.101023121A>G	Conflicting_classifications_of_pathogenicity		RP		AR																		2				2									yes	yes
IMPG2	NM_016247.3	c.3720_3724del	p.V1241Ifs*8	chr3:g.100945815_100945819delAAACC	None	Frameshift	RP		AR				2																		2									yes	no
IMPG2	NM_016247.3	c.635C>G	p.S212*	chr3:g.100994538G>C	Pathogenic		RP		AR			2																			2									yes	yes
IMPG2	NM_016247.4	c.911G>A	p.G304D	chr3:g.100976615C>T	Uncertain_significance		Best		AD																			1			1									yes	no
INPP5E	NM_019892.6	c.1037G>A	p.R346Q	chr9:g.139327729C>T	Uncertain_significance		RP		AR		1																				1									yes	no
INPP5E	NM_019892.4	c.1393G>A	p.V465I	chr9:g.139326432C>T	Conflicting_classifications_of_pathogenicity		RP		AR																	2					2									yes	no
INPP5E	NM_019892.4	c.1549+1G>T	p.?	chr9:g.139326275C>A	None	Affects a cannonical splice-site	RP		AR		1																				1									yes	no
INPP5E	NM_019892.4	c.1862G>A	p.R621Q	chr9:g.139324200C>T	Pathogenic/Likely_pathogenic		LCA		AR															2							2									yes	yes
INPP5E	NM_019892.4	c.874C>G	p.R292G	chr9:g.139329254G>C	Conflicting_classifications_of_pathogenicity		RP		AR															2							2									yes	no
IQCB1	NM_001023570.2	c.1108dup	p.M370Nfs*49	chr3:g.121508941dupT	Pathogenic		SLS		AR																		2				2									yes	yes
IQCB1	NM_001023570.2	c.1381C>T	p.R461*	chr3:g.121500619G>A	Pathogenic		LCA	SLS	AR	4																					4								yes		yes
JAG1	NM_000214.2	c.2770del	p.Q924Sfs*21	chr20:g.10622255delG	Pathogenic		FEVR		AD	1																					1									yes	no
KATNIP	NM_015202.5	c.4711A>G	p.S1571G	chr16:g.27789090A>G	Uncertain_significance		Joubert syndrome		AR												1										1									yes	no
KATNIP	NM_015202.2	c.49C>T	p.R17*	chr16:g.27585263C>T	Conflicting_classifications_of_pathogenicity		Joubert syndrome		AR												1										1									yes	no
KCNJ13	NM_002242.4	c.458C>T	p.T153I	chr2:g.233635615G>A	Pathogenic/Likely_pathogenic		RP		AR			2																			2									yes	no
KCNV2	NM_133497.3	c.1441G>C	p.G481R	chr9:g.2729530G>C	Likely_pathogenic		CDSRR		AR															2							2									yes	yes
KCNV2	NM_133497.3	c.411_414del	p.L138Afs*72	chr9:g.2718150_2718153delCCTG	Pathogenic		CDSRR		AR				2																		2									yes	yes
KCNV2	NM_133497.3	c.455A>G	p.D152G	chr9:g.2718194A>G	Likely_pathogenic		CDSRR		AR																	2					2									yes	yes
KCNV2	NM_133497.3	c.725_730del	p.Q242_R243delQR	chr9:g.2718464_2718469delAGCGGC	Pathogenic		CDSRR		AR															4							4								yes		yes
KCNV2	NM_133497.3	c.758del	p.P253Hfs*69	chr9:g.2718497delC	Likely_pathogenic		CDSRR		AR												1										1									yes	yes
KCNV2	NM_133497.4	c.782C>A	p.A261D	chr9:g.2718521C>A	Uncertain_significance		CDSRR		AR				4																		4								yes		yes
KCNV2	NM_133497.3	c.958C>T	p.R320C	chr9:g.2718697C>T	Pathogenic/Likely_pathogenic		CDSRR		AR				3																		3								yes		yes
KCNV2	NM_133497.3	c.995_996dup	p.S333Afs*122	chr9:g.2718728T>TCG	None	Frameshift	CDSRR		AR			4																			4								yes		no
KCNV2	NM_133497.3	Gene del	p.0		None	SV	CDSRR		AR															2							2									yes	no
KIF11	NM_004523.3	c.1795del	p.H599Mfs*8	chr10:g.94393472del	None	Frameshift	Chorioretinopathy- syndromic		AD	1																					1									yes	no
KIF11	NM_004523.3	c.381G>A	p.W127*	chr10:g.94366988G>A	Pathogenic/Likely_pathogenic		RP		AD		1																				1									yes	yes
KIF11	NM_004523.3	c.934C>T	p.R312*	chr10:g.94373278C>T	Pathogenic/Likely_pathogenic		CRD-syndromic		AD											1											1									yes	no
KIZ	NM_018474.4	c.226C>T	p.R76*	chr20:g.21117104C>T	Pathogenic		RP		AR	48	7												3								58	yes	0.6	yes	0.827586	yes	Proven here				yes
KIZ	NM_018474.4	c.3G>A	p.M1?	chr20:g.21106759G>A	Conflicting_classifications_of_pathogenicity		RP		AR		1	1																			2									yes	no
KLHL7	NM_001031710.2	c.433A>G	p.N145D	chr7:g.23164782A>G	Conflicting_classifications_of_pathogenicity		RP		AD	1																					1									yes	no
KLHL7	NM_001031710.2	c.433A>T	p.N145Y	chr7:g.23164782A>T	Likely_pathogenic		RP		AD	1																					1									yes	no
KLHL7	NM_001031710.2	c.458C>T	p.A153V	chr7:g.23180403C>T	Pathogenic/Likely_pathogenic		RP		AD	1																					1									yes	yes
KLHL7	NM_001031710.2	Ex6del	p.?		None	SV	RP		AD	1																					1									yes	no
LAMA1	NM_005559.3	c.184C>T	p.R62*	chr18:g.7080334G>A	Pathogenic/Likely_pathogenic		Poretti-Boltshauser syndrome		AR															2							2									yes	no
LAMA1	NM_005559.3	c.2344C>T	p.R782*	chr18:g.7026036G>A	Pathogenic		RP-syndromic		AR															2							2									yes	no
LAMA1	NM_005559.3	Ex4-5del	p.?		None	SV	Poretti-Boltshauser syndrome		AR															2							2									yes	no
LAMP2	NM_002294.3	Gene del	p.0		None	SV	Dannon Disease		XL												1										1									yes	no
LCA5	NM_001122769.2	c.1062_1068del	p.Y354*fs*1	chr6:g.80201335_80201341delGTTTTCG	Pathogenic		LCA		AR															2							2									yes	no
LCA5	NM_001122769.2	c.1171A>T	p.K391*	chr6:g.80198861T>A	Pathogenic		LCA		AR															2							2									yes	yes
LCA5	NM_181714.3	c.238C>T	p.R80*	chr6:g.80223411G>A	Pathogenic		LCA		AR																2						2									yes	yes
LCA5	NM_181714.3	c.835C>T	p.Q279*	chr6:g.80203353G>A	Pathogenic		LCA		AR	4																					4								yes		yes
LCA5	NM_001122769.2	c.93del	p.Q31Hfs*80	chr6:g.80228519delC	Pathogenic		LCA		AR															2							2									yes	no
LRMDA	NM_001305581.2	c.150dup	p.A51Rfs*39	chr10:g.77795783G>GC	Pathogenic		Foveal hypoplasia		AR			2																			2									yes	no
LRP5	NM_002335.2	c.1058G>A	p.R353Q	chr11:g.68153826G>A	Pathogenic/Likely_pathogenic		FEVR		AR		2																				2									yes	no
LRP5	NM_002335.4	c.2918T>C	p.L392P	chr11:g.68183886T>C	Uncertain_significance		FEVR		AR		2																				2									yes	no
MAK	NM_001291902.2	c.1297_8ins353	p.K433Rfs*31		None	SV	RP		AR	120											1		2								123				0.983607	yes	25255364				no
MAK	NM_001242957.1	c.380A>T	p.K127I	chr6:g.10809154T>A	None	This varaint was found in a compound heterozygous state with a known mutation (c.1297_8ins353, p.K433Rfs*31) in a case with RP	RP		AR	1																					1									yes	no
MAK	NM_001242957.1	c.485C>T	p.T162I	chr6:g.10809049G>A	Conflicting_classifications_of_pathogenicity		RP		AR															2							2									yes	no
MAK	NM_001242957.1	c.497G>A	p.R166H	chr6:g.10804119C>T	Pathogenic		RP		AR			2		2																	4								yes		yes
MAN2B1	NM_000528.3	c.2670_2671del	p.G891Afs*39	chr19:g.12758406_12758407delCT	Pathogenic		alpha mannosidosis		AR																2						2									yes	yes
MDM1	NM_001354969.2	c.868A>T	p.K290*	chr12:g.68715342T>A	None	Nonsense	RP		AR		2																				2									yes	no
MERTK	NM_006343.2	c.1-125G>A	p.?	chr2:g.112656188G>A	None	Likely pathogenic- see PMID: 38184646	RP	STGD	AR		2																				2									yes	yes
MERTK	NM_006343.2	c.1133C>T	p.T378M	chr2:g.112733038C>T	Pathogenic		RP		AR	1	3																				4								yes		no
MERTK	NM_006343.2	c.1958T>C	p.L653P	chr2:g.112766050T>C	None	This variant was found in a compound heterozygous state with a gene deletion on the counter allele in a case with RP	RP		AR												1										1									yes	no
MERTK	NM_006343.2	c.2164C>T	p.R722*	chr2:g.112777074C>T	Pathogenic/Likely_pathogenic		RP		AR															8		2					10	yes	0.8	yes	0.666667	yes	Proven here				yes
MERTK	NM_006343.2	c.2302G>A	p.A768T	chr2:g.112779111G>A	Likely_pathogenic		RP		AR															4							4								yes		no
MERTK	NM_006343.3	c.29T>G	p.L10R	chr2:g.112656341T>G	Uncertain_significance		CRD		AR																		2				2									yes	no
MERTK	NM_006343.2	Ex2-19del	p.?		None	SV	RP		AR			2																			2									yes	yes
MERTK	NM_006343.2	Gene del	p.0		None	SV	RP		AR												1										1									yes	no
MFRP	NM_031433.3	c.1250del	p.T417Rfs*61	chr11:g.119213588delG	Pathogenic		Microphthalmia with RP	RP	AR			4																			4								yes		no
MFRP	NM_031433.3	c.498del	p.N167Tfs*25	chr11:g.119216279delG	Pathogenic		Microphthalmia with RP		AR															2							2									yes	no
MFRP	NM_031433.3	Ex1del	p.?		None	SV	RP		AR															4							4								yes		no
MFSD8	NM_001371596.2	c.1010G>A	p.R337H	chr4:g.128843107C>T	Uncertain_significance		RP		AR				1																		1									yes	no
MFSD8	NM_001371596.2	c.1361T>C	p.M454T	chr4:g.128841981A>G	Pathogenic/Likely_pathogenic		RP		AR															2							2									yes	no
MFSD8	NM_001371596.2	c.719C>G	p.S240*	chr4:g.128859973G>C	Pathogenic		RP		AR				1																		1									yes	no
Mito		m.8468_13447del			None	SV	RP		Mito	1																					1									yes	no
MT-ATP6	ENST00000361899.2	c.659T>C	p.Leu220Pro	chrM:9185T>C	Pathogenic		RP- syndromic		Mito												1										1									yes	no
MKKS	NM_170784.2	c.169A>G	p.T57A	chr20:g.10393994T>C	Pathogenic/Likely_pathogenic		BBS		AR															2							2									yes	no
MT-ATP6	NC_012920.1	c.467T>G	p.L156R	chrM:8993T>G	Pathogenic		NARP		Mito				1											1							2									yes	no
MT-ATP6	NC_012920.1	m.8609dup			None	Frameshift	RD		Mito	1																					1									yes	no
MT-CO2	ENST00000361739.1	c.302G>C	p.G101A	chrM:7887G>C	None	This variant was identified in a heteroplasmic state (61.9%) in a case with RP	RP		Mito															1							1									yes	no
MT-ND6	ENST00000361681.2	c.133A>G	p.N45D	chrM:14541T>C	None	This variant was identified in a homoplasmic state in a case with RP	RP		Mito								1														1									yes	no
MT-ND6	ENST00000361681.2	c.190A>G	p.M64V	chrM:14484T>C	Pathogenic		LHON		Mito									1													1									yes	no
MT-TL1	ENST00000386347.1	n.14A>G	p.?	chrM:3243A>G	Pathogenic		MELAS		Mito	5																					5								yes		no
MT-TN	ENST00000387400.1	n.27C>T	p.?	chrM:5703G>A	Pathogenic		RP		Mito		1																				1									yes	no
MVK	NM_000431.2	c.83C>T	p.A28V	chr12:g.110013807C>T	None	This varaint was found in a homozygous state in two siblings affected with RP	RP		AR		2																				2									yes	no
MYO7A	NM_000260.4	c.1135_1147dup	p.S383Wfs*64	chr11:g.76871263_76871275dup	Likely_pathogenic		USH1		AR																	2					2									yes	no
MYO7A	NM_000260.3	c.1190C>A	p.A397D	chr11:g.76871318C>A	Pathogenic/Likely_pathogenic		USH1		AR			2																			2									yes	no
MYO7A	NM_000260.3	c.1258A>T	p.K420*	chr11:g.76872076A>T	Pathogenic		USH1		AR															2							2									yes	yes
MYO7A	NM_000260.3	c.1596C>A	p.H532Q	chr11:g.76873940C>A	None	This variant was found in trans with a known mutation (c.285+2T>G, IVS4+2T>G) in a case with USH1	USH1		AR												1										1									yes	no
MYO7A	NM_000260.3	c.2187+1G>A	p.?	chr11:g.76886511G>A	Pathogenic/Likely_pathogenic		USH1		AR	2											1			2							5								yes		yes
MYO7A	NM_000260.3	c.2187+1G>T	p.?	chr11:g.76886511G>T	Likely_pathogenic		USH1		AR															2							2									yes	yes
MYO7A	NM_000260.3	c.2307del	p.N769Kfs*5	chr11:g.76890115delC	Pathogenic		USH1		AR															4							4								yes		yes
MYO7A	NM_000260.3	c.285+2T>G	p.?	chr11:g.76858998T>G	Pathogenic		USH1		AR		16																				16				1			yes			yes
MYO7A	NM_000260.3	c.2863G>A	p.G955S	chr11:g.76892594G>A	Pathogenic/Likely_pathogenic		USH1		AR												1										1									yes	no
MYO7A	NM_000260.3	c.3262C>T	p.Q1088*	chr11:g.76893622C>T	Pathogenic		USH1		AR	1																					1									yes	yes
MYO7A	NM_000260.3	c.3892G>A	p.G1298R	chr11:g.76901883G>A	Pathogenic/Likely_pathogenic		USH1		AR															2							2									yes	yes
MYO7A	NM_000260.3	c.3G>A	p.M1?	chr11:g.76841683G>A	Pathogenic/Likely_pathogenic		USH1		AR		1																				1									yes	no
MYO7A	NM_000260.3	c.5068dup	p.Q1690Pfs*31	chr11:g.76913369dupC	Pathogenic		USH1		AR															4							4								yes		no
MYO7A	NM_000260.3	c.551G>A	p.W184*	chr11:g.76867786G>A	Pathogenic		USH1		AR												1										1									yes	no
MYO7A	NM_000260.3	c.5581C>T	p.R1861*	chr11:g.76916607C>T	Pathogenic		USH1		AR																					4	4								yes		yes
MYO7A	NM_000260.3	c.6196C>T	p.Q2066*	chr11:g.76922341C>T	Pathogenic		USH1		AR															2							2									yes	yes
MYO7A	NM_000260.3	c.640G>A	p.G214R	chr11:g.76867955G>A	Pathogenic/Likely_pathogenic		USH1		AR		2										1										3								yes		yes
MYO7A	NM_000260.3	c.700C>T	p.Q234*	chr11:g.76868015C>T	Pathogenic		USH1		AR															18		2					20				0.9			yes			yes
MYO7A	NM_000260.3	c.829_838del	p.D277Tfs*8	chr11:g.76868418_76868427delGACTACAACT	Pathogenic		USH1		AR															2							2									yes	no
MYO7A	NM_000260.4	Ex47-49del (c.6355-16_6811del)	p.?	chr11:g.76923980CTCATCTTTTTTTCTAGCAAACTACGGAGCCAAACTTCCCTGAGATCCTCCTAATTGCCATCAACAAGTATGGGGTCAGCCTCATCGATCCCAAAACGAAGGTGAGCAGGGATAAGGCAGCAAGTGGGGGCGGGCTTCTCTGCCTGAACCACAGACACGGTCCCAGAACGAACCCCACAAGCCCTCCTAGCCACCATCTATCTCTAGACTCATCCACCCATCACGTGGCTTCAAAAGCTGTCAGCGTTTGCTAGGACTTTACCCAACGCTTGCTCCACCAAAATTGCTCTCCTGAAGTTACTAACAAACTCCTTCCTATGGAATGTGAACTCCCTTTAGTACTTGGCCTTTCAGTATCACTGGATGCTCTGCCCATGCAGGTC…	None	SV	USH1		AR		6																				6								yes		yes
NDP	NM_000266.3	c.269G>A	p.R90H	chrX:g.43809178C>T	Conflicting_classifications_of_pathogenicity		Norrie		XL															1							1									yes	yes
NDP	NM_000266.3	c.361C>T	p.R121W	chrX:g.43809086G>A	Pathogenic/Likely_pathogenic		Norrie		XL												1										1									yes	no
NDP	NM_000266.3	Gene del	p.0	g.(?_43949944)_(43973380_?)del	Pathogenic		Norrie		XL			1																			1									yes	yes
NHEJI	NM_024782.2	c.588+18131A>G	p.?	chr2:g.219993271T>C	Likely_pathogenic		Ocular development- microphthalmia, coloboma, nystagmus		AR			2																			2									yes	no
NMNAT1	NM_022787.3	c.769G>A	p.E257K	chr1:g.10042688G>A	Pathogenic/Likely_pathogenic		CRD	LCA	AR															4							4								yes		yes
NPHP1	NM_001128178.3	Ex14-15del	p.?		None	SV	SLS		AR															2							2									yes	no
NPHP1	NM_001128178.3	Gene del	p.0		None	SV	Joubert syndrome	SLS	AR				2											8							10				0.8			yes			no
NPHP4	NM_015102.3	c.3325C>T	p.R1109*	chr1:g.5927947G>A	Pathogenic/Likely_pathogenic		SLS		AR															2							2									yes	no
NPHP4	NM_015102.3	c.3678G>A	p.W1226*	chr1:g.5925300C>T	Likely_pathogenic		Joubert syndrome		AR			2																			2									yes	no
NPHP4	NM_015102.3	Ex20-23del	p.?		None	SV	SLS		AR															2							2									yes	no
NR2E3	NM_014249.3	c.1038G>C	p.Q346H	chr15:g.72106396G>C	Pathogenic		RP		AR	1																					1									yes	yes
NR2E3	NM_014249.3	c.119-2A>C	p.?	chr15:g.72103821A>C	Pathogenic/Likely_pathogenic		ESCS	RP	AR	11			2											13							26	yes	0.8	yes	0.5			yes			yes
NR2E3	NM_014249.3	c.194_202del	p.N65_C67delNGC	chr15:g.72103898_72103906delACGGCTGCA	Pathogenic/Likely_pathogenic		ESCS	RP	AR	3	7																				10	yes	0.6	yes	0.7			yes			yes
NR2E3	NM_014249.3	c.229C>T	p.R77W	chr15:g.72103933C>T	Conflicting_classifications_of_pathogenicity		RP		AR															1							1									yes	no
NR2E3	NM_014249.3	c.352G>A	p.V118M	chr15:g.72104297G>A	Likely_pathogenic		RP		AR		4																				4								yes		yes
NR2E3	NM_014249.3	c.747+1G>C	p.?	chr15:g.72104852G>C	Pathogenic		ESCS		AR	1																					1									yes	yes
NR2E3	NM_014249.3	c.932G>A	p.R311Q	chr15:g.72105913G>A	Pathogenic/Likely_pathogenic		ESCS	GFS	AR	26	3													2							31	yes	1	yes	0.83871			yes			yes
NRL	NM_001354768.3	c.452_459dup	p.R154Afs*10	chr14:g.24550708_24550715dup	Pathogenic		RP		AR			2																			2									yes	no
NRL	NM_006177.3	c.91C>T	p.R31*	chr14:g.24551967G>A	Pathogenic/Likely_pathogenic		ESCS		AR					7																	7								yes		yes
NYX	NM_001378477.1	c.1018T>G	p.C340G	chrX:g.41333724T>G	Likely_pathogenic		CSNB		XL		1																				1									yes	yes
NYX	NM_022567.2	c.1069_1070del	p.V357Hfs*135	chrX:g.41333775_41333776delGT	Pathogenic		CSNB		XL																6						6								yes		yes
NYX	NM_022567.2	c.1086C>A	p.C362*	chrX:g.41333792C>A	Likely_pathogenic		CSNB		XL		1																				1									yes	no
NYX	NM_022567.2	c.1261_1262dup	p.A422Wfs*139	chrXg.41333967_41333968dup	None	Frameshift	CSNB		XL												1										1									yes	yes
NYX	NM_022567.2	c.350T>A	p.L117Q	chrX:g.41333056T>A	Uncertain_significance		CSNB		XL		1											1									2									yes	yes
NYX	NM_022567.2	c.496G>C	p.A166P	chrX:g.41333202G>C	Likely_pathogenic		CSNB		XL																			1			1									yes	yes
NYX	NM_001378477.1	c.797T>C	p.L266P	chrX:g.41333503T>C	Pathogenic		CSNB		XL	2																					2									yes	yes
NYX	NM_022567.2	Ex3del	p.?		None	SV	CSNB		XL		1																				1									yes	yes
OAT	NM_000274.3	c.159del	p.H53Qfs*8	chr10:g.126100582del	Pathogenic		Gyrate Atrophy		AR			8										2									10				0.8			yes			yes
OAT	NM_000274.3	c.800C>T	p.T267I	chr10:g.126091596G>A	Pathogenic/Likely_pathogenic		Gyrate Atrophy		AR	1																					1									yes	yes
OAT	NM_000274.3	c.901-1G>A	p.?	chr10:g.126090409C>T	Likely_pathogenic		Gyrate Atrophy		AR	1																					1									yes	no
OFD1	NM_003611.3	c.936-2A>G	p.?	chrX:13769366A>G	Conflicting_classifications_of_pathogenicity		RP		XL	1																					1									yes	no
OPN1LW- OPN1MW (cone opsins)	NM_020061.6 and NM_000513.2	c.358G>A	p.V120M	chrX:153416373G>A and chrX:153453504G>A	None	This variant was found in a hemizygous state in two cases with BCM	BCM		XL			1																			1									yes	no
OPN1LW- OPN1MW (cone opsins)		c.9_OPN1MW:578+271del46217		chrX:g.[153409766_153455982del]	None	SV	BCM		XL		4																				4								yes		yes
OPN1LW- OPN1MW (cone opsins)	NM_020061.6 and NM_000513.2	Ex3Haplotypes			Pathogenic	Affects splicing	BCM	CRD	XL	9	4	3	1			2					1			4			2				26				0.36			yes			no
OPN1LW- OPN1MW (cone opsins)		Ex5del			None	SV	BCM		XL															1							1									yes	no
OPN1LW- OPN1MW (cone opsins)	NM_020061.6 and NM_000513.2	Hybrid gene with c.607T>C	Hybrid gene with p.C203R		Pathogenic		BCM		XL							1															1									yes	no
OPN1LW- OPN1MW (cone opsins)	NM_020061.6 and NM_000513.2	LVAVA-LVAVA			Pathogenic	Affects splicing	BCM		XL															1							1									yes	no
OPN1MW (cone opsin)	NM_000513.2	OPN1MW deletion			None	SV	BCM		XL							1															1									yes	no
P3H2	NM_018192.3	c.1213C>T	p.R405*	chr3:g.189702355G>A	Pathogenic/Likely_pathogenic		high myopia+RP+	RP	AR								2														2									yes	yes
P3H2	NM_018192.3	c.1523G>T	p.G508V	chr3:g.189691723C>A	Pathogenic/Likely_pathogenic		STGD	Stickler syndrome	AR																	4					4								yes		no
PAX6	NM_001368894.2	c.10+1G>C	p.?	chr11:g.31827949C>G	Pathogenic		Aniridia		AD	1																					1									yes	yes
PAX6	NM_001368894.2	c.1074+1G>C	p.?	chr11:g.31814985C>G	Pathogenic		Aniridia		AD	1																					1									yes	no
PAX6	NM_001368894.2	c.350G>A	p.R103Q	chr11:g.31823158C>T	Uncertain_significance		Aniridia		AD												1										1									yes	no
PAX6	NM_001368894.2	c.38G>T	p.G13V	chr11:g.31824355C>A	Uncertain_significance		Aniridia		AD												1										1									yes	no
PAX6	NM_001258462.1	c.399+1G>A	p.?	chr11:g.31823108C>T	Pathogenic		Aniridia		AD															1							1									yes	no
PAX6	NM_001368894.2	c.958+1G>A	p.?	chr11:g.31815199C>T	Pathogenic		Aniridia		AD	1																					1									yes	no
PAX6	NM_001368894.2	c.958+2T>C	p.?	chr11:g.31815198A>G	Pathogenic		Aniridia		AD	1																					1									yes	no
PCARE	NM_001029883.2	c.2175T>A	p.C725*	chr2:g.29294953A>T	None	SV	CRD		AR												1										1									yes	no
PCARE	NM_001029883.2	c.2334T>A	p.Y778*	chr2:g.29294794A>T	Pathogenic		CRD		AR															2							2									yes	no
PCARE	NM_001029883.2	c.2756_2768del	p.K919Tfs*2	chr2:g.29294363_29294375del13	Pathogenic		RP		AR		1													16							17				0.941176			yes			no
PCARE	NM_001029883.2	c.2794C>T	p.Q932*	chr2:g.29294334G>A	Pathogenic/Likely_pathogenic		RP		AR	1																					1									yes	no
PCARE	NM_001029883.2	c.2950C>T	p.R984*	chr2:g.29294178G>A	Pathogenic		CRD	RP	AR		1					1					3	1	1								7								yes		no
PCARE	NM_001029883.2	c.3149dup	p.P1051Tfs*56	chr2:g.29293982dupG	Pathogenic		CRD		AR					2																	2									yes	no
PCARE	NM_001029883.2	c.3289C>T	p.Q1097*	chr2:g.29293839G>A	Pathogenic/Likely_pathogenic		RP		AR			6																			6								yes		no
PCARE	NM_001029883.2	c.478_479insA	p.C160*	chr2:g.29296649_29296650insT	Pathogenic		CRD		AR																		2				2									yes	no
PCARE	NM_001029883.2	c.556C>T	p.Q186*	chr2:g.29296572G>A	Pathogenic		RP		AR															6							6								yes		no
PCARE	NM_001029883.3	c.707T>G	p.I236S	chr2:g.29296421A>C	Uncertain_significance		Maculopathy		AR	1																					1									yes	no
PCARE	NM_001029883.2	c.776_777del	p.E259Afs*51	chr2:g.29296355_29296356delCT	Pathogenic		RP		AR								2														2									yes	no
PCARE	NM_001029883.3	c.814C>T	p.Q272*	chr2:g.29296314G>A	Uncertain_significance		CRD	RP	AR															2		2					4								yes		no
PCDH15	NM_033056.3	c.1934del	p.G645Efs*4	chr10:g.55849809delC	Pathogenic		USH1		AR															2							2									yes	no
PCDH15	NM_033056.3	c.1A>G	p.M1?	chr10:g.56424022T>C	Conflicting_classifications_of_pathogenicity		USH1		AR					1				2													3								yes		no
PCDH15	NM_033056.3	c.2127dup	p.V710Cfs*3	chr10:g.55826610dupA	Pathogenic		USH1		AR	1																					1									yes	no
PCDH15	NM_001384140.1	c.3983+3635A>G	p.?	chr10:g.55596445T>C	None	Likely to affect splicing	USH1		AR					1																	1									yes	no
PCDH15	NM_033056.3	c.733C>T	p.R245*	chr10:g.56077174G>A	Pathogenic		USH1		AR	24																					24	yes	0.8	yes	1	yes	12711741				yes
PDE6A	NM_000440.2	c.1270A>C	p.T424P	chr5:g.149278063T>G	Pathogenic		RP		AR															3							3								yes		no
PDE6A	NM_000440.2	c.1957C>T	p.R653*	chr5:g.149264112G>A	Pathogenic		RP		AR								2														2									yes	yes
PDE6A	NM_000440.2	c.1960C>T	p.Q654*	chr5:g.149264109G>A	Pathogenic		RP		AR															2							2									yes	yes
PDE6A	NM_000440.2	c.2081_2085del	p.E694Gfs*25	chr5:g.149263043_149263047delTGTTC	Pathogenic		RP		AR				4																		4									yes	yes
PDE6A	NM_000440.3	c.2125G>A	p.E709K	chr5:g.149263002C>T	Uncertain_significance		RP		AR															1							1									yes	no
PDE6A	NM_000440.2	c.2199+1G>C	p.?	chr5:g.149247657C>G	None	Affects a cannonical splice-site	RP		AR															4							4								yes		no
PDE6A	NM_000440.2	c.304C>A	p.R102S	chr5:g.149323933G>T	Conflicting_classifications_of_pathogenicity		RP		AR															4							4								yes		yes
PDE6A	NM_000440.2	c.408delinsCT	p.L136Ffs*2	chr5:g.149323829delinsAG	Pathogenic		RP		AR															4							4								yes		yes
PDE6A	NM_000440.2	c.769C>T	p.R257*	chr5:g.149310680G>A	Pathogenic/Likely_pathogenic		CRD	RP	AR															6		2					8								yes		yes
PDE6B	NM_000283.3	c.1417del	p.L473Wfs*17	chr4:g.652756delC	Pathogenic		RP	USH1	AR															6							6								yes		yes
PDE6B	NM_000283.3	c.1798G>A	p.D600N	chr4:g.656373G>A	Pathogenic/Likely_pathogenic		RP		AR																		2				2									yes	no
PDE6B	NM_000283.3	c.1921-9C>G	p.?	chr4:g.657550C>G	Pathogenic		RP		AR			2						28													30				0.933333	yes	382151				yes
PDE6B	NM_000283.3	c.1927_1969delinsGG	p.N643Gfs*29	chr4:g.657565_657607delinsGG	Pathogenic		RP		AR		2																				2									yes	no
PDE6B	NM_000283.4	c.339_353del	p.Q114_V118delQPDSV	chr4:g.619754_619768del15	Uncertain_significance		RP		AR								4														4								yes		no
PDE6B	NM_000283.4	c.428C>A	p.A143D	chr4:g.619843C>A	Uncertain_significance		RP		AR															14							14				1			yes			yes
PDE6C	NM_006204.3	c.1595T>G	p.I532R	chr10:g.95399939T>G	Likely_pathogenic		ACHM		AR															2							2									yes	yes
PDE6C	NM_006204.3	c.490T>C	p.F164L	chr10:g.95380398T>C	Likely_pathogenic		ACHM		AR															6							6								yes		yes
PDE6C	NM_006204.4	c.695T>C	p.M232T	chr10:g.95380709T>C	Uncertain_significance		ACHM		AR		2																				2									yes	no
PDE6G	NM_002602.3	c.187+1G>T	p.?	chr17:g.79618674C>A	Pathogenic		RP	CRD	AR															22							22				1	yes	265536				yes
PEX6	NM_000287.3	c.1715C>T	p.T572I	chr6:g.42935275G>A	Pathogenic/Likely_pathogenic		PBD		AR				4																		4								yes		yes
PEX6	NM_000287.3	c.1802G>A	p.R601Q	chr6:g.42935188C>T	Conflicting_classifications_of_pathogenicity		Heimler syndrome	USH2	AR	1													1					1			3								yes		no
PEX6	NM_000287.4	c.2094+2T>C	p.?	chr6:g.42934261A>G	Uncertain_significance		Heimler syndrome		AR		1																				1									yes	no
PEX6	NM_000287.3	c.2245G>A	p.G749S	chr6:g.42934035C>T	Conflicting_classifications_of_pathogenicity		USH2		AR			1																			1									yes	no
PEX6	NM_000287.4	c.2534T>C	p.I845T	chr6:g.42933044A>G	Uncertain_significance		Heimler syndrome		AR	1																					1									yes	no
PHYH	NM_006214.3	c.135-1G>C	p.?	chr10:g.13337607C>G	Pathogenic/Likely_pathogenic		Refsume syndrome		AR															2							2									yes	yes
PLA2G5	NM_000929.2	c.280dup	p.V94Gfs*18	chr1:g.20416376dupG	Pathogenic		LORD		AR															2							2									yes	yes
POC5	NM_001099271.1	c.304_305del	p.D102*fs*1	chr5:g.75001532_75001533delCT	Conflicting_classifications_of_pathogenicity		RP-syndromic		AR		1		1																		2									yes	yes
PRCD	NM_001077620.2	c.64C>T	p.R22*	chr17:g.74536287C>T	Pathogenic		RP		AR															34							34				1	yes	257925				yes
PRDM13				chr6:100040974A>C	Pathogenic/Likely_pathogenic		NCMD		AD									1													1									yes	no
PROM1	NM_006017.2	c.1117C>T	p.R373C	chr4:g.16014922G>A	Pathogenic/Likely_pathogenic		STGD		AD	1																					1									yes	no
PROM1	NM_006017.2	c.1157T>A	p.L386*	chr4:g.16010716A>T	Pathogenic		CRD		AR																		2				2									yes	yes
PROM1	NM_006017.2	c.1354dup	p.Y452Lfs*13	chr4:g.16008266dupA	Pathogenic/Likely_pathogenic		CRD	RP	AR															2			2				4								yes		no
PROM1	NM_006017.3	c.1363G>C	p.G455R	chr4:g.16008252C>G	Uncertain_significance		RP		AR				2																		2									yes	no
PROM1	NM_006017.2	c.2281-20_2281-11del	p.?	chr4:g.15985995_15986004delACAGGGAAAC	Pathogenic		CRD		AR			2																			2									yes	yes
PRPF3	NM_004698.2	c.1481C>T	p.T494M	chr1:g.150316692C>T	Pathogenic		RP		AD		1		1																		2									yes	yes
PRPF31	NM_015629.3	c.1010_1033del	p.V337_P344delVKQVKPLP	chr19:g.54631512_54631535del24	None	Large inframe deletion	RP		AD									1													1									yes	no
PRPF31	NM_015629.3	c.1060C>T	p.R354*	chr19:g.54631562C>T	Pathogenic/Likely_pathogenic		RP		AD-reduced																			1			1									yes	no
PRPF31	NM_015629.3	c.1108G>T	p.E370*	chr19:g.54631714G>T	Pathogenic		RP		AD	1		12																			13				0.923077			yes			yes
PRPF31	NM_015629.3	c.1146+5G>T	p.?	chr19:g.54631757G>T	Likely_pathogenic		RP		AD															2							2									yes	yes
PRPF31	NM_015629.3	c.178-2A>G	p.?	chr19:g.54621951A>G	Pathogenic		RP		AD																			1			1									yes	yes
PRPF31	NM_015629.3	c.549_551delinsCC	p.E183Dfs*15	chr19:g.54627149_54627151delinsCC	Likely_pathogenic		RP		AD	1																					1									yes	no
PRPF31	NM_015629.3	c.689del	p.K230Rfs*9	chr19:g.54627289delA	Pathogenic		RP		AD												1										1									yes	yes
PRPF31	NM_015629.3	c.697+1G>A	p.?	chr19:g.54627298G>A	Pathogenic		RP		AD		1																				1									yes	yes
PRPF31	NM_015629.3	c.922_923del	p.F308Pfs*15	chr19:g.54629969_54629970delTT	Pathogenic		RP		AD	1																					1									yes	no
PRPF31	NM_015629.3	Ex1del	p.?		None	SV	RP		AD	2																					2									yes	yes
PRPF8	NM_006445.3	c.3394_3396del	p.K1132delK	chr17:g.1577093_1577095delCTT	Pathogenic		RP		AD					1																	1									yes	yes
PRPF8	NM_006445.3	c.5804G>A	p.R1935H	chr17:g.1558827C>T	Pathogenic/Likely_pathogenic		RP		AD	2		1									1										4								yes		yes
PRPH2	NM_000322.4	c.356_358del	p.C119delC	chr6:g.42689720_42689722delCAG	Pathogenic/Likely_pathogenic		RP		AD	1																					1									yes	no
PRPH2	NM_000322.4	c.424C>T	p.R142W	chr6:g.42689649G>A	Pathogenic/Likely_pathogenic		CACD	Maculopathy	AD	1			4																		5								yes		yes
PRPH2	NM_000322.4	c.441del	p.G148Afs*5	chr6:g.42689632delA	Pathogenic		CACD	Maculopathy	AD		18										1										19				1	yes	Proven here				yes
PRPH2	NM_000322.4	c.469G>A	p.D157N	chr6:g.42689604C>T	Pathogenic/Likely_pathogenic		STGD		AD															1							1									yes	no
PRPH2	NM_000322.4	c.499G>A	p.G167S	chr6:g.42689574C>T	Pathogenic/Likely_pathogenic		PD		AD												1										1									yes	no
PRPH2	NM_000322.4	c.514C>T	p.R172W	chr6:g.42689559G>A	Pathogenic/Likely_pathogenic		Maculopathy		AD			2																			2									yes	yes
PRPH2	NM_000322.4	c.515G>A	p.R172Q	chr6:g.42689558C>T	Pathogenic/Likely_pathogenic		STGD		AD																			1			1									yes	no
PRPH2	NM_000322.4	c.534G>T	p.Q178H	chr6:g.42689539C>A	Pathogenic		PD		AD																1						1									yes	no
PRPH2	NM_000322.4	c.535T>C	p.W179R	chr6:g.42689538A>G	Pathogenic/Likely_pathogenic		RP		AD	1																					1									yes	no
PRPH2	NM_000322.5	c.581+2T>C	p.?	chr6:g.42689490A>G	Uncertain_significance		RP		AD			1																			1									yes	no
PRPH2	NM_000322.4	c.594C>G	p.S198R	chr6:g.42672337G>C	Pathogenic/Likely_pathogenic		RP		AD		1																				1									yes	yes
PRPH2	NM_000322.5	c.612C>G	p.Y204*	chr6:42672319G>C	Pathogenic		RP		AD																			1			1									yes	yes
PRPH2	NM_000322.5	c.620A>G	p.D207G	chr6:g.42672311T>C	Uncertain_significance		Maculopathy		AD	1																					1									yes	no
PRPH2	NM_000322.4	c.635G>C	p.S212T	chr6:g.42672296C>G	Pathogenic/Likely_pathogenic		Adult-onset viteliform disease		AD		1																				1									yes	yes
PRPH2	NM_000322.4	c.647_650delinsTTAC	p.P216_S217delinsLT	chr6:g.42672281_42672284delinsGTAA	Likely_pathogenic		RP		AD	1																					1									yes	no
PRPH2	NM_000322.4	c.655C>G	p.P219A	chr6:g.42672276G>C	Likely_pathogenic		RP		AR									2													2									yes	no
PRPH2	NM_000322.4	c.659G>A	p.R220Q	chr6:g.42672272C>T	Pathogenic/Likely_pathogenic		RP		AD	1																					1									yes	yes
PRPH2	NM_000322.4	c.659G>C	p.R220P	chr6:g.42672272C>G	Pathogenic/Likely_pathogenic		RP		AD	1																					1									yes	no
PRPH2	NM_000322.4	c.664T>C	p.C222R	chr6:g.42672267A>G	Pathogenic		RP		AD						1											1					2									yes	yes
PRPH2	NM_000322.4	c.665G>C	p.C222S	chr6:g.42672266C>G	Conflicting_classifications_of_pathogenicity		RP		AD															1							1									yes	no
PRPH2	NM_000322.4	c.719del	p.T240Rfs*16	chr6:g.42672212delG	Pathogenic		PD		AD																1						1									yes	no
PRPH2	NM_000322.4	c.732C>A	p.N244K	chr6:g.42672199G>T	Pathogenic		RP		AD																			1			1									yes	no
PRPH2	NM_000322.4	c.76_77insG	p.F26Cfs*19	chr6:g.42689996_42689997insC	Pathogenic		RP		AD												1										1									yes	no
PRPH2	NM_000322.4	c.761T>A	p.L254Q	chr6:g.42672170A>T	Pathogenic/Likely_pathogenic		RP		AD	1																					1									yes	no
PRPH2	NM_000322.4	c.794T>G	p.M265R	chr6:g.42672137A>C	Likely_pathogenic		PD		AD	1																					1									yes	yes
PRPH2	NM_000322.4	c.811_813del	p.L271delL	chr6:g.42672121_42672123delGAG	Pathogenic		Adult-onset viteliform disease	RP	AD		4																				4								yes		yes
PRPS1	NM_002764.3	c.169del	p.Q57Rfs*11	chrX:g.106882571delC	None	Frameshift	RP		XL	1																					1									yes	no
PRPS1	NM_002764.3	c.587G>A	p.R196Q	chrX:g.106888463G>A	Conflicting_classifications_of_pathogenicity		RP		XL			1																			1									yes	no
PRPS1	NM_002764.3	c.924_935delinsAC	p.V309Hfs*16	chrX:g.106893229_106893240delinsAC	None	Frameshift	CRD		XL												1										1									yes	no
PRPS1	NM_002764.3	Ex3-4del	p.?		None	SV	USH		XL-dominant												1										1									yes	no
RAB28	NM_004249.3	c.262G>A	p.G88R	chr4:g.13462452C>T	None	This variant was identified in a homozygous state in four unrelated cases with RP/CRD	CRD	RP	AR			8																			8								yes		no
RAB28	NM_001017979.2	c.409C>T	p.R137*	chr4:g.13383201G>A	Pathogenic		CRD		AR		2																				2									yes	yes
RBP3	NM_002900.2	c.1687dup	p.T563Nfs*5	chr10:g.48389191dupT	Pathogenic/Likely_pathogenic		RP		AR																	2					2									yes	no
RBP3	NM_002900.2	c.3341G>A	p.R1114Q	chr10:g.48383891C>T	Conflicting_classifications_of_pathogenicity		RP		AR	1																					1									yes	no
RBP3	NM_002900.2	c.3379C>T	p.Q1127*	chr10:g.48383853G>A	Pathogenic		RP		AR															2							2									yes	yes
RBP3	NM_002900.3	c.832_834del	p.F278delF	chr10:g.48390051_48390053delAAG	Uncertain_significance		CSNB		AR															4							4								yes		no
RBP3				5Mbp deletion (between rs10751384 - rs2196463)	None	SV	RP		AR	1																					1									yes	no
RDH12	NM_152443.2	c.146C>T	p.T49M	chr14:g.68191267C>T	Pathogenic		CRD	RP	AR															5							5								yes		yes
RDH12	NM_152443.2	c.164C>T	p.T55M	chr14:g.68191285C>T	Pathogenic/Likely_pathogenic		LCA	RP	AR		1										1										2									yes	yes
RDH12	NM_152443.2	c.226G>T	p.G76W	chr14:g.68191854G>T	Pathogenic/Likely_pathogenic		LCA		AR															2							2									yes	no
RDH12	NM_152443.2	c.295C>A	p.L99I	chr14:g.68191923C>A	Pathogenic/Likely_pathogenic		LCA	RP	AR		19										1		2								22				0.904762	yes	Proven here				yes
RDH12	NM_152443.2	c.377C>T	p.A126V	chr14:g.68192801C>T	Pathogenic/Likely_pathogenic		RP		AR															15							15	yes	1	yes	1			yes			yes
RDH12	NM_152443.2	c.481C>T	p.R161W	chr14:g.68193730C>T	Pathogenic/Likely_pathogenic		CRD		AR																		4				4								yes		yes
RDH12	NM_152443.2	c.658+1G>A	p.?	chr14:g.68193908G>A	Pathogenic		RP		AR															2							2									yes	yes
RDH12	NM_152443.2	c.715C>G	p.R239G	chr14:g.68195964C>G	Pathogenic/Likely_pathogenic		LCA		AR																	2					2									yes	no
RDH12	NM_152443.2	c.716G>T	p.R239L	chr14:g.68195965G>T	Pathogenic/Likely_pathogenic		RP		AR															2							2									yes	yes
RDH12	NM_152443.2	c.759del	p.F254Lfs*24	chr14:g.68196008delC	Pathogenic/Likely_pathogenic		RP		AD		4																				4								yes		yes
RDH12	NM_152443.2	c.821T>C	p.L274P	chr14:g.68196070T>C	Pathogenic		LCA	RP	AR		2													14		4					20				0.7	yes	Proven here				yes
RDH5	NM_002905.5	c.124C>T	p.R42C	chr12:g.56115092C>T	Uncertain_significance		FA		AR	1																					1									yes	no
RDH5	NM_001199771.1	c.160C>T	p.R54*	chr12:g.56115128C>T	Pathogenic		CSNB	FA	AR	2	2	24		2				5			5										40	yes	0.6	yes	0.685714			yes			yes
RDH5	NM_002905.3	c.243_246del	p.D82Sfs*27	chr12:g.56115211_56115214delGGAT	Likely_pathogenic		FA		AR	2																					2									yes	yes
RDH5	NM_001199771.1	c.382G>A	p.D128N	chr12:g.56115544G>A	Pathogenic/Likely_pathogenic		FA		AR		1													10		2					13	yes	0.8	yes	0.769231			yes			yes
RDH5	NM_001199771.1	c.412del	p.M138Wfs*21	chr12:g.56115574delA	Pathogenic		FA	RPA	AR															4							4								yes		yes
RDH5	NM_001199771.1	c.547G>T	p.E183*	chr12:g.56115709G>T	Pathogenic		FA		AR		1																				1									yes	yes
RDH5	NM_001199771.1	c.572G>A	p.R191Q	chr12:g.56117672G>A	Uncertain_significance		FA		AR	1											1										2									yes	yes
RDH5	NM_002905.3	c.625C>T	p.R209*	chr12:g.56117725C>T	Pathogenic		FA		AR									1													1									yes	no
RDH5	NM_001199771.1	c.71_74del	p.L24Pfs*36	chr12:g.56115039_56115042delTGCC	Pathogenic		FA		AR	4																					4								yes		yes
RDH5	NM_001199771.1	c.712G>T	p.G238W	chr12:g.56117812G>T	Pathogenic/Likely_pathogenic		FA		AR	2															8						10	yes	0.8	yes	0.8			yes			yes
RDH5	NM_001199771.1	c.718dup	p.A240Gfs*19	chr12:g.56117818dupG	Pathogenic		RPA		AR					2																	2									yes	yes
RDH5	NM_002905.3	c.880G>C	p.A294P	chr12:g.56118252G>C	Pathogenic		FA		AR															2							2									yes	yes
REEP6	NM_001329556.3	c.518-9G>A	p.?	chr19:g.1496581G>A	Uncertain_significance		RP		AR															4							4								yes		no
RGS9BP	NM_207391.3	c.307_326del	p.F103Afs*190	chr19:g.33167476_33167495del	Uncertain_significance		Bradyopsia		AR	4																					4								yes		no
RGS9BP	NM_207391.3	c.583T>G	p.S195A	chr19:g.33167752T>G	Uncertain_significance		CRD		AR															2							2									yes	no
RHO	NM_000539.3	c.1028G>A	p.S343N	chr3:g.129252542G>A	Conflicting_classifications_of_pathogenicity		RP		AD									2													2									yes	no
RHO	NM_000539.3	c.1033G>C	p.V345L	chr3:g.129252547G>C	Pathogenic		RP		AD	1																					1									yes	no
RHO	NM_000539.3	c.1040C>G	p.P347R	chr3:g.129252554C>G	Pathogenic		RP		AD			1																			1									yes	yes
RHO	NM_000539.3	c.1040C>T	p.P347L	chr3:g.129252554C>T	Pathogenic/Likely_pathogenic		RP		AD															1							1									yes	no
RHO	NM_000539.3	c.266G>A	p.G89D	chr3:g.129247842G>A	Pathogenic		RP		AD		1																				1									yes	yes
RHO	NM_000539.3	c.277A>C	p.S93R	chr3:g.129247853A>C	Uncertain_significance		RP		AD														1	1							2									yes	no
RHO	NM_000539.3	c.302G>T	p.G101V	chr3:g.129247878G>T	Conflicting_classifications_of_pathogenicity		RP		AD	1																					1									yes	no
RHO	NM_000539.3	c.340G>T	p.G114C	chr3:g.129247916G>T	None	This variant was identified in a heterozygous state in in an ADRP family. Other misense variants affecting the same amino acid were ireported	RP		AD		1																				1									yes	no
RHO	NM_000539.3	c.403C>T	p.R135W	chr3:g.129249760C>T	Pathogenic		RP		AD		1	1									1										3								yes		yes
RHO	NM_000539.3	c.497C>T	p.A166V	chr3:g.129249854C>T	Likely_pathogenic		RP		AD							1															1									yes	yes
RHO	NM_000539.3	c.501C>G	p.C167W	chr3:g.129249858C>G	Pathogenic		RP		AD												1										1									yes	no
RHO	NM_000539.3	c.50C>T	p.T17M	chr3:g.129247626C>T	Pathogenic		RP		AD									1									1				2									yes	no
RHO	NM_000539.3	c.511C>T	p.P171S	chr3:g.129249868C>T	Pathogenic		RP		AD/AR	4																					4								yes		yes
RHO	NM_000539.3	c.532T>C	p.Y178H	chr3:g.129251095T>C	Likely_pathogenic		RP		AD												1										1									yes	no
RHO	NM_000539.3	c.53G>A	p.G18D	chr3:g.129247629G>A	Conflicting_classifications_of_pathogenicity		RD	RP	AD/AR	3		2																			5								yes		yes
RHO	NM_000539.3	c.541G>A	p.E181K	chr3:g.129251104G>A	Pathogenic/Likely_pathogenic		RP		AD			1																			1									yes	yes
RHO	NM_000539.3	c.548_638dup	p.I214Afs		None	Frameshift	RP		AD		1																				1									yes	yes
RHO	NM_000539.3	c.560G>A	p.C187Y	chr3:g.129251123G>A	Pathogenic/Likely_pathogenic		RP		AD/AR	3																					3								yes		yes
RHO	NM_000539.3	c.563G>A	p.G188E	chr3:g.129251126G>A	Pathogenic/Likely_pathogenic		RP		AD	2																					2									yes	no
RHO	NM_000539.3	c.569A>G	p.D190G	chr3:g.129251132A>G	Pathogenic/Likely_pathogenic		RP		AD		1																				1									yes	no
RHO	NM_000539.3	c.647T>A	p.M216K	chr3:g.129251210T>A	Pathogenic/Likely_pathogenic		RP		AD	1																					1									yes	no
RHO	NM_000539.3	c.768_770del	p.I256delI	chr3:g.129251447_129251449delCAT	Conflicting_classifications_of_pathogenicity		RP		AD															1							1									yes	no
RHO	NM_000539.3	c.800C>T	p.P267L	chr3:g.129251479C>T	Pathogenic		RP		AD		1					1															2									yes	yes
RHO	NM_000539.3	c.901_906del	p.Y301_N302delYN	chr3:g.129251580_129251585delTACAAC	None	This variant was identified in a heterozygous state in in an ADRP family.	RP		AD	1																					1									yes	no
RLBP1	NM_000326.4	c.286_297del	p.F96_F99delFLRF	chr15:g.89760405_89760416del12	Pathogenic/Likely_pathogenic		RPA		AR															4							4								yes		yes
RLBP1	NM_000326.4	c.602T>C	p.I201T	chr15:g.89755056A>G	Conflicting_classifications_of_pathogenicity		RPA		AR															2							2									yes	yes
RLBP1	NM_000326.4	c.700C>T	p.R234W	chr15:g.89754025G>A	Pathogenic/Likely_pathogenic		RP	RPA	AR															2		4					6								yes		yes
RLBP1	NM_000326.4	c.79del	p.T27Pfs*26	chr15:g.89761859delT	Pathogenic		RP		AR															2							2									yes	no
RLBP1	NM_000326.4	Ex7-9del	p.?	g.(?_89210284)_(89211902_89215059)del)	Pathogenic		RPA		AR															2							2									yes	no
RNU4-2		n.56T>C			None	Reported pathogenic (PMID: 39830270)	RP		AD											1											1									yes	no
RP1	NM_006269.1	c.1750_1772dup	p.I592Wfs*62		None	Frameshift	RP		AR			2																			2									yes	no
RP1	NM_006269.1	c.2167G>T	p.G723*	chr8:g.55538609G>T	Pathogenic/Likely_pathogenic		RP		AD	3																					3								yes		yes
RP1	NM_006269.1	c.2181_2182del	p.C727*	chr8:g.55538622_55538623delinsAA	Pathogenic		RP		AD																			1			1									yes	yes
RP1	NM_006269.1	c.4788del	p.D1597Tfs*29	chr8:g.55541230delT	Pathogenic		RP		AR														2								2									yes	no
RP1	NM_006269.1	c.5233A>T	p.K1745*	chr8:g.55541675A>T	None	Nonsense	RP	USH2	AR															4							4								yes		no
RP1	NM_006269.1	c.688G>T	p.G230*	chr8:g.55534749G>T	Pathogenic		RP		AR		2		5																		7								yes		yes
RP1L1	NM_178857.5	c.133C>T	p.R45W	chr8:g.10480579G>A	Pathogenic/Likely_pathogenic		Maculopathy	Maculopathy	AD	1																		1			2									yes	no
RP1L1	NM_178857.5	c.1591dup	p.A531Gfs*13	chr8:g.10470021dupC	None	Frameshift	Maculopathy	RP	AR															4							4								yes		no
RP1L1	NM_178857.5	c.3384_3389delinsGAGG	p.F1128Lfs*34	chr8:g.10468219_10468224delinsCCTC	None	Frameshift	RP		AR															2							2									yes	no
RP1L1	NM_178857.6	c.456del	p.R153Gfs*4	chr8:g.10480257delC	Uncertain_significance		RP	STGD	AR									2													2									yes	no
RP2	NM_006915.2	c.102+1G>T	p.?	chrX:g.46696638G>T	Pathogenic		RP		XL			1																			1									yes	yes
RP2	NM_006915.2	c.201_202del	p.C67*fs*1	chrX:g.46713009_46713010delTG	Pathogenic		RP		XL		1																				1									yes	no
RP2	NM_006915.2	c.25_28del	p.K10Lfs*35	chrX:g.46696557AGACG>A	Pathogenic		RP		XL	1																					1									yes	yes
RP2	NM_006915.2	c.2T>C	p.M1?	chrX:g.46696537T>C	Pathogenic/Likely_pathogenic		RP		XL	1	2																				3								yes		yes
RP2	NM_006915.3	c.328T>C	p.C110R	chrX:g.46713136T>C	Uncertain_significance		RP		XL		2																				2									yes	yes
RP2	NM_006915.2	c.352C>T	p.R118C	chrX:g.46713160C>T	Pathogenic/Likely_pathogenic		RP		XL	1																					1									yes	yes
RP2	NM_006915.2	c.358C>T	p.R120*	chrX:g.46713166C>T	Pathogenic		RP		XL															1							1									yes	yes
RP2	NM_006915.2	c.364del	p.C122Vfs*34	chrX:g.46713172delT	Pathogenic		RP		XL	1																					1									yes	yes
RP2	NM_006915.2	c.364T>C	p.C122R	chrX:g.46713172T>C	Pathogenic		RP		XL															1							1									yes	no
RP2	NM_006915.2	c.530_531del	p.F177Yfs*41	chrX:g.46713338_46713339delTT	Pathogenic		RP		XL	1																					1									yes	yes
RP2	NM_006915.2	c.801_804del	p.E269Cfs*3	chrX:g.46719455_46719458delAAAG	Pathogenic/Likely_pathogenic		RP		XL															1							1									yes	no
RP2	NM_006915.2	Ex4-5del	p.?		None	SV	RP		XL	1		1																			2									yes	yes
RPE65	NM_000329.2	c.1301C>A	p.A434E	chr1:g.68897002G>T	Likely_pathogenic		RP		AR														2								2									yes	no
RPE65	NM_000329.2	c.227A>C	p.H76P	chr1:g.68912411T>G	Pathogenic		LCA		AR															6							6								yes		yes
RPE65	NM_000329.2	c.433G>A	p.A145T	chr1:g.68910276C>T	Conflicting_classifications_of_pathogenicity		RP		AR											2											2									yes	no
RPE65	NM_000329.2	c.65T>C	p.L22P	chr1:g.68914336A>G	Likely_pathogenic		RP		AR															2							2									yes	no
RPE65	NM_000329.2	c.722A>T	p.H241L	chr1:g.68905247T>A	Pathogenic		RP		AR	2																					2									yes	yes
RPE65	NM_000329.2	c.95-2A>T	p.?	chr1:g.68912545T>A	Pathogenic		LCA	RP	AR		33										1										34				1	yes	264683				yes
RPGR	NM_001034853.1	c.1243_1244del	p.R415Gfs*37	chrX:g.38158216_38158217delCT	Likely_pathogenic		RP		XL				1																		1									yes	yes
RPGR	NM_001034853.1	c.1334C>G	p.S445*	chrX:g.38156617G>C	Pathogenic		RP		XL	1																					1									yes	yes
RPGR	NM_001034853.1	c.1345C>T	p.R449*	chrX:g.38156606G>A	Pathogenic		RP		XL												1										1									yes	no
RPGR	NM_001034853.1	c.154G>A	p.G52R	chrX:g.38182652C>T	Pathogenic		RP		XL														1								1									yes	no
RPGR	NM_001034853.1	c.1572+1G>A	p.?	chrX:g.38150211C>T	Pathogenic		RP		XL	1																					1									yes	yes
RPGR	NM_001034853.1	c.1572+3A>G	p.?	chrX:g.38150209T>C	Pathogenic		RP		XL	1																					1									yes	no
RPGR	NM_001034853.1	c.1839dup	p.K614Efs*16	chrX:g.38146413dupC	Pathogenic		RP		XL	1																					1									yes	no
RPGR	NM_001034853.1	c.2023G>T	p.E675*	chrX:g.38146229C>A	Pathogenic		RP		XL	1																					1									yes	yes
RPGR	NM_001034853.2	c.202G>C	p.G68R	chrX:g.38182151C>G	Uncertain_significance		RP		XL	1																					1									yes	yes
RPGR	NM_001034853.1	c.2173C>T	p.Q725*	chrX:g.38146079G>A	Pathogenic		RP		XL	1																					1									yes	yes
RPGR	NM_001034853.1	c.2221_2224del	p.E741Rfs*73	chrX:g.38146028_38146031delCCTC	Pathogenic		RP		XL		1																				1									yes	yes
RPGR	NM_001034853.1	c.2272G>T	p.E758*	chrX:g.38145980C>A	Pathogenic		RP		XL	1																					1									yes	yes
RPGR	NM_001034853.1	c.2405_2406del	p.E802Gfs*32	chrX:g.38145848_38145849delCT	Pathogenic		RP		XL	1	2	1																			4								yes		yes
RPGR	NM_001034853.2	c.2505_2506del	p.E836Rfs*242	chrX:g.38145749_38145750delCC	Uncertain_significance		RP		XL			1																			1									yes	no
RPGR	NM_001034853.1	c.259G>T	p.E87*	chrX:g.38180331C>A	Pathogenic		RP		XL															2		12					14				0.857143	yes	Proven here				yes
RPGR	NM_001034853.1	c.2630_2631del	p.E877Gfs*201	chrX:g.38145622_38145623delTC	Pathogenic/Likely_pathogenic		RP		XL												1										1									yes	no
RPGR	NM_001034853.1	c.2760dup	p.G921Rfs*158	chrX:g.38145494dupT	Pathogenic		RP		XL			1																			1									yes	no
RPGR	NM_001034853.1	c.2772_2773dup	p.G925Efs*165	chrX:g.38145479_38145480dupCT	Pathogenic		RP		XL																			1			1									yes	no
RPGR	NM_001034853.1	c.2790_2791del	p.E931Gfs*147	chrX:g.38145463_38145464delCC	Pathogenic		RP		XL	1																					1									yes	yes
RPGR	NM_001034853.1	c.2797del	p.E933Kfs*156	chrX:g.38145459delC	Pathogenic		RP		XL	1																					1									yes	yes
RPGR	NM_001034853.1	c.292C>A	p.H98N	chrX:g.38180298G>T	None	Cosegregates in a large XLRP family	RP		XL								1														1									yes	no
RPGR	NM_001034853.1	c.2964_2965del	p.E989Gfs*89	chrX:g.38145289_38145290delCC	Pathogenic		RP		XL	1																					1									yes	yes
RPGR	NM_001034853.1	c.3096_3097del	p.E1033Rfs*45	chrX:g.38145158_38145159delCC	Pathogenic		CD	Maculopathy	XL	3				1	4																8								yes		yes
RPGR	NM_001034853.1	c.494G>A	p.G165D	chrX:g.38176694C>T	Pathogenic		RP		XL	1											1										2									yes	yes
RPGR	NM_001034853.1	c.592G>A	p.G198R	chrX:g.38176596C>T	Pathogenic		RP		XL															4							4								yes		yes
RPGR	NM_001034853.1	c.619+4del	p.?	chrX:g.38176566delT	Likely_pathogenic		RP		XL		1													1							2									yes	no
RPGR	NM_001034853.1	c.778+5G>A	p.?	chrX:g.38169863C>T	Likely_pathogenic		RP		XL	1																					1									yes	no
RPGR	NM_001034853.1	c.823G>A	p.G275S	chrX:g.38163999C>T	Pathogenic		RP		XL			1																			1									yes	yes
RPGR	NM_001034853.1	c.897dup	p.I300Yfs*46	chrX:g.38163925dupA	Pathogenic		RP		XL		1																				1									yes	yes
RPGR	NM_001034853.1	c.957del	p.F319Lfs*9	chrX:g.38160605delA	Pathogenic/Likely_pathogenic		RP		XL																	1					1									yes	no
RPGR	NM_001034853.1	Ex2-5del	p.?		None	SV	RP		XL	1																					1									yes	no
RPGR	NM_001034853.1	Ex4-11del	p.?		None	SV	RP		XL	2																					2									yes	no
RPGR	NM_001034853.1	Ex5del	p.?		None	SV	RP		XL			1																			1									yes	no
RPGR	NM_001034853.1	Ex8-11del	p.?		None	SV	RP		XL	1																					1									yes	no
RPGRIP1	NM_020366.4	c.1612-219G>T	p.?	chr14:g.21789794G>T	Uncertain_significance		LCA		AR			2																			2									yes	no
RPGRIP1	NM_020366.3	c.1615_1624del	p.E539Qfs*2	chr14:g.21790016_21790025delGAACTGGAGG	Pathogenic/Likely_pathogenic		CRD		AR	2																					2									yes	yes
RPGRIP1	NM_020366.3	c.2249A>G	p.Y750C	chr14:g.21793424A>G	Likely_pathogenic		RP		AR															4							4								yes		yes
RPGRIP1	NM_020366.3	c.2935C>T	p.Q979*	chr14:g.21796622C>T	Pathogenic		RP		AR																		2				2									yes	yes
RPGRIP1	NM_020366.3	c.2974del	p.R992Efs*9	chr14:g.21796661delA	Pathogenic		RP		AR															2							2									yes	yes
RPGRIP1	NM_020366.3	c.3663_3666del	p.K1221Nfs*23	chr14:g.21816376_21816379delAGAA	Pathogenic/Likely_pathogenic		RP		AR																			2			2									yes	yes
RS1	NM_000330.3	c.184+1del	p.?	chrX:g.18674773delC	Pathogenic		Retinoschisis		XL															1							1									yes	no
RS1	NM_000330.3	c.326G>A	p.G109E	chrX:g.18665311C>T	Pathogenic		Retinoschisis		XL			1												2							3								yes		yes
RS1	NM_000330.4	c.329G>A	p.C110Y	chrX:g.18662743C>T	Pathogenic		Retinoschisis		XL												1										1									yes	no
RS1	NM_000330.3	c.418G>A	p.G140R	chrX:g.18662654C>T	Pathogenic		Retinoschisis		XL	1																					1									yes	yes
RS1	NM_000330.3	c.421C>T	p.R141C	chrX:g.18662651G>A	Pathogenic		Retinoschisis		XL																	2		1			3								yes		yes
RS1	NM_000330.3	c.460C>G	p.Q154E	chrX:g.18662612G>C	Conflicting_classifications_of_pathogenicity		Retinoschisis		XL		1																				1									yes	no
RS1	NM_000330.3	c.522+5G>A	p.?	chrX:g.18662545C>T	Conflicting_classifications_of_pathogenicity		Retinoschisis		XL																	1					1									yes	no
RS1	NM_000330.3	c.523-2A>G	p.?	chrX:g.18660278T>C	Pathogenic		Retinoschisis		XL			1																			1									yes	yes
RS1	NM_000330.3	c.578C>T	p.P193L	chrX:g.18660221G>A	Pathogenic		Retinoschisis		XL	1																					1									yes	yes
RS1	NM_000330.3	c.608C>T	p.P203L	chrX:g.18660191G>A	Pathogenic/Likely_pathogenic		Retinoschisis		XL			1																			1									yes	yes
RS1	NM_000330.3	c.626G>A	p.R209H	chrX:g.18660173C>T	Pathogenic		Retinoschisis		XL	1																					1									yes	no
RS1	NM_000330.3	c.632C>T	p.A211V	chrX:g.18660167G>A	Pathogenic		Retinoschisis		XL												1										1									yes	yes
SACS	NM_014363.5	c.11884A>T	p.I3962L	chr13:g.23906131T>A	Conflicting_classifications_of_pathogenicity		LCA		AR	1																					1									yes	no
SACS	NM_014363.5	c.7140T>A	p.N2380K	chr13:g.23910875A>T	Conflicting_classifications_of_pathogenicity		Autosomal recessive spastic ataxia of Charlevoix-Saguenay (ARSACS)	LCA	AR	2																					2									yes	no
SACS	NM_014363.5	c.9805G>A	p.D3269N	chr13:g.23908210C>T	Conflicting_classifications_of_pathogenicity		Autosomal recessive spastic ataxia of Charlevoix-Saguenay (ARSACS)		AR															1							1									yes	no
SAG	NM_000541.5	c.806+5G>A	p.?	chr2:g.234240363G>A	Uncertain_significance		RP		AR															8							8								yes		no
SAG	NM_000541.5	c.874C>T	p.R292*	chr2:g.234243675C>T	Pathogenic		Oguchi		AR											2											2									yes	no
SAMD7	NM_001304366.2	c.290+1G>A	p.?	chr3:169642925G>A	Pathogenic		Maculopathy		AR				2																		2									yes	no
SCA7		Repeats			None	Expansion repeats	SCA		AD		1																				1									yes	no
SCAPER	NM_020843.2	c.2023-2A>G	p.?	chr15:g.77021080T>C	Pathogenic		RP		AR															2							2									yes	yes
SCAPER	NM_020843.2	c.2806del	p.L936*	chr15:g.76866533delG	Pathogenic		BBS		AR																	6					6								yes		no
SDCCAG8	NM_006642.3	c.1714C>T	p.Q572*	chr1:g.243579101C>T	Pathogenic		SLS		AR															2							2									yes	yes
SLC24A1	NM_004727.2	c.1715T>C	p.L572P	chr15:g.65918133T>C	None	This varaint was find in a homozygous state in two siblings with RP and cosegregated in the family	RP		AR															2							2									yes	no
SLC24A1	NM_004727.2	c.95T>A	p.L32*	chr15:g.65916513T>A	Pathogenic		RP		AR			6																			6								yes		no
SLC37A3	NM_207113.1	c.521+1G>A	p.?	chr7:g.140058439C>T	None	Affects cannonical splice site	RP		AR							4															4								yes		no
SLC38A8	NM_001080442.1	c.490_491del	p.L164Vfs*41	chr16:g.84066972_84066973delAG	Pathogenic		Foveal hypoplasia		AR											1											1									yes	yes
SLC38A8	NM_001080442.1	c.530G>A	p.?	chr16:g.84066933C>T	None	Affects cannonical splice site	Foveal hypoplasia		AR															2							2									yes	no
SLC38A8	MM_001080442.3	c.848A>C	p.D283A	chr16:g.84050850T>G	Conflicting_classifications_of_pathogenicity		Foveal hypoplasia		AR	4																					4								yes		no
SLC38A8	MM_001080442.3	c.95T>G	p.I32S	chr16:g.84075668A>C	Pathogenic		Foveal hypoplasia		AR							2				10											12				0.833333			yes			yes
SLC38A8	NM_001080442.1	Ex4del	p.?		None	SV	Foveal hypoplasia		AR												1										1									yes	no
SLC39A12	NM_001145195.1	c.1270-1G>T	p.?	chr10:g.18280079G>T	Uncertain_significance		RP		AR		2																				2									yes	no
SLC4A7	NM_001321103.2	c.2007dup	p.P670Sfs*6	chr3:g.27446390dup	None	Frameshift	RP		AR			4																			4								yes		no
SLC66A1	NM_001040125.1	c.596G>A	p.R199Q	chr1:g.19653095G>A	None	This varaint was find in a homozygous state in a case with RP	RP		AR			2																			2									yes	no
SLC66A1	NM_001040125.2	c.618_618+11del	p.?	chr1:g.19653117_19653128del12	Uncertain_significance		RP		AR																	2					2									yes	no
SNRNP200	NM_014014.4	c.2042G>T	p.R681L	chr2:g.96958828C>A	Likely_pathogenic		RP		AD	1																					1									yes	yes
SNRNP200	NM_014014.5	c.2183G>T	p.R728L	chr2:g.96957616C>A	Uncertain_significance		RP		AD	1																					1									yes	no
SNRNP200	NM_014014.4	c.2359G>A	p.A787T	chr2:g.96957192C>T	Pathogenic/Likely_pathogenic		RP		AD												1										1									yes	no
SNRNP200	NM_014014.4	c.2513A>C	p.K838T	chr2:g.96956462T>G	None	This varaint was find in a heterozygous state in a family with ADRP	RP		AD	1																					1									yes	no
SPATA7	NM_018418.4	c.1161-1G>C	p.?	chr14:g.88903886G>C	Pathogenic		LCA		AR															2							2									yes	yes
SPATA7	NM_018418.4	c.288T>A	p.C96*	chr14:g.88883104T>A	Pathogenic/Likely_pathogenic		LCA	RP	AR															6							6								yes		yes
SPATA7	NM_018418.4	Ex1-5del	p.?		None	SV	LCA		AR															2							2									yes	yes
SRD5A3	NM_024592.4	c.484C>T	p.Q162*	chr4:g.56230360C>T	Pathogenic/Likely_pathogenic		Congenital Disorder of Glycosylation		AR															2							2									yes	no
SRD5A3	NM_024592.4	c.562+1G>A	p.?	chr4:g.56230439G>A	Conflicting_classifications_of_pathogenicity		RP		AR			2																			2									yes	no
TIMP3	NM_000362.4	c.542A>G	p.H181R	chr22:g.33255270A>G	Pathogenic		Sorsby		AD	1																					1									yes	no
TMEM231	NM_001077418.2	c.241C>T	p.L81F	chr16:g.75589770G>A	Conflicting_classifications_of_pathogenicity		BBS	LCA	AR															4							4								yes		no
TMEM231	NM_001077418.2	c.241C>T	p.L81F	chr16:g.75589770G>A	Conflicting_classifications_of_pathogenicity		ciliopathy		AR															2							2									yes	no
TMEM231	NM_001077418.2	c.352T>G	p.L118V	chr16:g.75579810A>C	Pathogenic		ciliopathy	LCA	AR															6							6								yes		no
TOPORS	NM_001195622.1	c.2524dup	p.V842Gfs*5	chr9:g.32541804dupC	None	Frameshift	RP		AD	1																					1									yes	yes
TOPORS	NM_005802.4	c.2554_2557del	p.E852Qfs*13	chr9:g.32541969_32541972delCTCT	Pathogenic/Likely_pathogenic		RP		AD	1																					1									yes	yes
TOPORS	NM_005802.4	c.2556_2557del	p.E852Dfs*20	chr9:g.32541971_32541972delCT	Pathogenic/Likely_pathogenic		RP		AD	1																					1									yes	no
TRPM1	NM_001252020.2	c.1014C>T	p.?	chr15:g.31355323G>A	Uncertain_significance		CSNB		AR															1							1									yes	no
TRPM1	NM_001252020.2	c.1016+2T>A	p.?	chr15:g.31355319A>T	Uncertain_significance		CSNB		AR															2							2									yes	yes
TRPM1	NM_001252024.1	c.1197G>A	p.L399L	chr15:g.31352813C>T	None	Reported pathogenic by PMID: 19896113	CSNB		AR																	2					2									yes	yes
TRPM1	NM_001252024.1	c.1565A>G	p.Y522C	chr15:g.31341585T>C	None	This variant was found in a compound heterozygous state with a null mutation (Ex2-7del)	CSNB		AR		1																				1									yes	no
TRPM1	NM_001252020.2	c.1771A>G	p.K591E	chr15:g.31339358T>C	Uncertain_significance		CSNB		AR	1																					1									yes	no
TRPM1	NM_002420.5	c.2430dup	p.Q811Tfs*12	chr15:g.31329994dupT	None	Frameshift	CSNB		AR															1							1									yes	no
TRPM1	NM_002420.5	c.2629C>T	p.R877*	chr15:g.31327754G>A	Pathogenic/Likely_pathogenic		CSNB		AR															4							4								yes		yes
TRPM1	NM_001252020.1	c.2684G>A	p.W895*	chr15:g.31327816C>T	Pathogenic/Likely_pathogenic		CSNB		AR			6									1										7								yes		no
TRPM1	NM_001252020.1	c.2900G>A	p.R967Q	chr15:g.31324995C>T	Pathogenic/Likely_pathogenic		CSNB		AR															3							3								yes		no
TRPM1	NM_001252020.2	c.3242T>G	p.L1081R	chr15:g.31320637A>C	Uncertain_significance		c.3242T>G		AR																2						2									yes	no
TRPM1	NM_001252020.2	c.3763C>T	p.R1255*	chr15:g.31295191G>A	Uncertain_significance		CSNB		AR															1							1									yes	no
TRPM1	NM_001252020.1	c.545-1G>C	p.?	chr15:g.31359391C>G	Pathogenic		CSNB		AR																	2					2									yes	yes
TRPM1	NM_001252024.2	c.790+5_+6delinsTC	p.?	chr15:g.31358274C>GA	None	This variant was found in a homozygous state in two affected siblings	CSNB		AR															2							2									yes	yes
TRPM1	NM_002420.5	c.880A>T	p.K294*	chr15:g.31355340T>A	Pathogenic		CSNB		AR															44							44				1			yes			yes
TRPM1	NM_001252020.2	c.887G>T	p.G296V	chr15:g.31355450C>A	Uncertain_significance		CSNB		AR																	2					2									yes	no
TRPM1	NM_001252020.1	Ex2-10dup	p.?		None	SV	CSNB		AR	1																					1									yes	yes
TRPM1	NM_001252020.1	Ex2-11dup	p.?		None	SV	CSNB		AR	1																					1									yes	yes
TRPM1	NM_002420.5	Ex2-7del	p.?		None	SV	CSNB		AR	64		1																			65				0.984615	yes	31645983				yes
TRPM1	NM_001252024	Ex9-11dup	p.?		None	SV	CSNB		AR	1																					1									yes	yes
TSPAN12	NM_012338.3	c.542G>T	p.C181F	chr7:g.120446673C>A	Pathogenic		FEVR		AR																	2					2									yes	yes
TSPAN12	NM_012338.4	c.562G>C	p.G188R	chr7:g.120446653C>G	Uncertain_significance		RP		AR	1																					1									yes	no
TTC21B	NM_024753.4	c.1088-1G>C	p.?	chr2:g.166786258C>G	Pathogenic/Likely_pathogenic		SLS		AR	1																					1									yes	yes
TTC21B	NM_024753.4	c.1525G>T	p.E509*	chr2:g.166775935C>A	None	Nonsense	SLS		AR	1																					1									yes	no
TTC21B	NM_024753.4	c.626C>T	p.P209L	chr2:g.166797621G>A	Pathogenic/Likely_pathogenic		SLS		AR	2																					2									yes	yes
TTC8	NM_144596.2	c.265+1del	p.?	chr14:g.89305917delG	Likely_pathogenic		BBS		AR															2							2									yes	no
TTLL5	NM_015072.4	c.2136+1G>A	p.?	chr14:g.76238198G>A	Pathogenic		CRD	RP	AR															8							8								yes		yes
TUB	NM_177972.3	c.1270G>A	p.E424K	chr11:g.8122427G>A	Uncertain_significance		CRD	RP	AR															4	6						10				0.6			yes			no
TUBB4B	NM_006088.5	c.1171C>T	p.R391C	chr9:g.140137841C>T	Pathogenic/Likely_pathogenic		LCA-syndromic		AD												1										1									yes	no
TULP1	NM_003322.3	c.1047T>G	p.N349K	chr6:g.35473583A>C	Pathogenic/Likely_pathogenic		LCA	STGD	AR															2							2									yes	yes
TULP1	NM_003322.3	c.1087G>A	p.G363R	chr6:g.35473543C>T	Conflicting_classifications_of_pathogenicity		LCA		AR															2							2									yes	no
TULP1	NM_003322.3	c.1255C>T	p.R419W	chr6:g.35471404G>A	Pathogenic/Likely_pathogenic		LCA		AR																1						1									yes	no
TULP1	NM_003322.3	c.1301G>A	p.R434K	chr6:g.35471358C>T	Pathogenic		CRD	RP	AR															4							4								yes		yes
TULP1	NM_003322.3	c.1349G>A	p.W450*	chr6:g.35467904C>T	Pathogenic		CRD	LCA	AR																13						13				1	yes	Proven here				yes
TULP1	NM_003322.3	c.1495+2dup	p.?	chr6:g.35467756dupA	Pathogenic		LCA	RP	AR															12							12				1			yes			yes
TULP1	NM_003322.3	c.528_529insT	p.K177*fs*1	chr6:g.35477676_35477677insA	Pathogenic		LCA		AR															2							2									yes	yes
TULP1	NM_003322.6	c.849_852dup	p.P285Sfs*100	chr6:g.35473928_35473931dupGGAG	Uncertain_significance		RP	LCA	AR								4														4								yes		no
UBAP1L	NM_001163692.1	c.634_644del	p.S212Afs*44	chr15:g.65394509_65394519del11	Pathogenic		CRD		AR																		1				1									yes	no
UBAP1L	NM_001163692.1	c.910-7G>A	p.?	chr15:g.65386921C>T	Pathogenic/Likely_pathogenic		CRD	RP	AR	2	4													2			1				9								yes		no
USH1C	NM_005709.3	c.1220del	p.G407Efs*58	chr11:g.17539014delC	Pathogenic		RP		AR		1		33																		34				0.970588	yes	23251578				yes
USH1C	NM_005709.3	c.238dup	p.R80Pfs*69	chr11:g.17552961dupG	Pathogenic		USH1		AR	6																					6								yes		yes
USH1C	NM_005709.3	c.496+1G>A	p.?	chr11:g.17548769C>T	Pathogenic		USH1		AR														2								2									yes	no
USH1C	NM_005709.3	c.497-2del	p.?	chr11:g.17548589delT	Pathogenic		USH1	USH2	AR															6							6								yes		yes
USH1G	NM_173477.2	c.206_207insC	p.H70Afs*65	chr17:g.72916724_72916725insG	Pathogenic		RP	USH1	AR																	2					2									yes	no
USH1G	NM_173477.2	c.469dup	p.H157Pfs*199	chr17:g.72916462dupG	None	Frameshift	USH1		AR															2							2									yes	no
USH2A	NM_206933.2	c.1000C>T	p.R334W	chr1:g.216498790G>A	Pathogenic/Likely_pathogenic		RP	USH2	AR		11																				11				1			yes			yes
USH2A	NM_206933.2	c.1001G>A	p.R334Q	chr1:g.216498789C>T	Pathogenic/Likely_pathogenic		RP	USH2	AR															4							4								yes		yes
USH2A	NM_206933.2	c.10211del	p.P3404Qfs*24	chr1:g.215960190delG	Pathogenic		USH2	RP	AR															1							1									yes	yes
USH2A	NM_206933.2	c.10382A>C	p.Y3461S	chr1:g.215960017T>G	Pathogenic		RP	USH2	AR		1																				1									yes	no
USH2A	NM_206933.2	c.10733G>A	p.S3578N	chr1:g.215955391C>T	Likely_pathogenic		RP	USH2	AR										1												1									yes	yes
USH2A	NM_206933.2	c.10859T>C	p.I3620T	chr1:g.215953265A>G	Pathogenic/Likely_pathogenic		RP	USH2	AR															2							2									yes	no
USH2A	NM_206933.2	c.11864G>A	p.W3955*	chr1:g.215901574C>T	Pathogenic		USH2	RP	AR																			1			1									yes	yes
USH2A	NM_206933.2	c.12067-2A>G	p.?	chr1:g.215853720T>C	Pathogenic		USH2	RP	AR	5	23	6		6							4										44				0.575	yes	18452394				yes
USH2A	NM_206933.2	c.12114del	p.Y4039Ifs*15	chr1:g.215853671delT	Pathogenic		USH2	RP	AR	1																					1									yes	yes
USH2A	NM_206933.2	c.12448A>G	p.T4150A	chr1:g.215848805T>C	Conflicting_classifications_of_pathogenicity		RP	USH2	AR											9											9								yes		yes
USH2A	NM_206933.2	c.12575G>A	p.R4192H	chr1:g.215848678C>T	Conflicting_classifications_of_pathogenicity		RP	USH2	AR	38	3	4				1			1		1		3								51	yes	1	yes	0.76	yes	Proven here				yes
USH2A	NM_206933.2	c.13274C>T	p.T4425M	chr1:g.215847979G>A	Conflicting_classifications_of_pathogenicity		RP	USH2	AR	1																					1									yes	no
USH2A	NM_206933.2	c.13339A>G	p.M4447V	chr1:g.215847914T>C	Conflicting_classifications_of_pathogenicity		RP	USH2	AR	2																					2									yes	yes
USH2A	NM_206933.4	c.13604T>G	p.M4535R	chr1:g.215847649A>C	Uncertain_significance		RP	USH2	AR		2																				2									yes	yes
USH2A	NM_206933.4	c.13694A>G	p.Y4565C	chr1:g.215847559T>C	Uncertain_significance		RP	USH2	AR		1																				1									yes	no
USH2A	NM_206933.2	c.14020A>G	p.R4674G	chr1:g.215844427T>C	Likely_pathogenic		RP	USH2	AR			1																			1									yes	yes
USH2A	NM_206933.2	c.14023A>T	p.R4675*	chr1:g.215844424T>A	Pathogenic		USH2	RP	AR			2																			2									yes	yes
USH2A	NM_206933.2	c.14424C>A	p.C4808*	chr1:g.215822028G>T	Pathogenic/Likely_pathogenic		USH2	RP	AR																4						4								yes		yes
USH2A	NM_206933.4	c.1481A>G	p.Y494C	chr1:g.216496885T>C	Uncertain_significance		RP	USH2	AR															3							3								yes		yes
USH2A	NM_206933.4	c.15143C>T	p.A5048V	chr1:g.215807955G>A	Uncertain_significance		RP	USH2	AR			1																			1									yes	yes
USH2A	NM_206933.4	c.1840G>A	p.G614R	chr1:g.216465517C>T	Uncertain_significance		RP	USH2	AR															10							10				1			yes			yes
USH2A	NM_206933.2	c.1856T>C	p.L619P	chr1:g.216462737A>G	Likely_pathogenic		RP	USH2	AR		1																				1									yes	yes
USH2A	NM_206933.2	c.2149T>A	p.C717S	chr1:g.216424263A>T	Pathogenic		RP	USH2	AR															1							1									yes	no
USH2A	NM_206933.2	c.2167+5G>A	p.?	chr1:g.216424240C>T	Pathogenic/Likely_pathogenic		RP	USH2	AR		2																				2									yes	yes
USH2A	NM_206933.2	c.2168-2A>G	p.?	chr1:g.216420570T>C	Pathogenic/Likely_pathogenic		RP	USH2	AR																1						1									yes	no
USH2A	NM_206933.2	c.2209C>T	p.R737*	chr1:g.216420527G>A	Pathogenic		USH2	RP	AR			12									1										13				1	yes	18452394				yes
USH2A	NM_206933.2	c.2276G>T	p.C759F	chr1:g.216420460C>A	Pathogenic		RP	USH2	AR															1			2				3								yes		no
USH2A	NM_206933.2	c.2296T>C	p.C766R	chr1:g.216420440A>G	Pathogenic/Likely_pathogenic		RP	USH2	AR															1							1									yes	yes
USH2A	NM_206933.2	c.2299del	p.E767Sfs*21	chr1:g.216420437delC	Pathogenic		USH2	RP	AR	1																					1									yes	no
USH2A	NM_206933.2	c.236_239dup	p.Q81Yfs*28	chr1:g.216595440_216595443dupGTAC	Pathogenic		USH2	RP	AR			19	4					2			3			10							38				0.542857	yes	Proven here				yes
USH2A	NM_206933.2	c.2802T>G	p.C934W	chr1:g.216419934A>C	Conflicting_classifications_of_pathogenicity		RP	USH2	AR	4																					4								yes		yes
USH2A	NM_206933.2	c.3086G>C	p.G1029A	chr1:g.216390800C>G	Likely_pathogenic		Maculopathy		AR				1																		1									yes	yes
USH2A	NM_206933.4	c.3176C>T	p.P1059L	chr1:g.216380755G>A	Uncertain_significance		RP	USH2	AR			1																			1									yes	yes
USH2A	NM_206933.4	c.3667T>C	p.C1223R	chr1:g.216373113A>G	Uncertain_significance		RP	USH2	AR		4																				4								yes		no
USH2A	NM_206933.2	c.377del	p.S126Ifs*19	chr1:g.216595302delC	Pathogenic		USH2	RP	AR															1							1									yes	yes
USH2A	NM_206933.2	c.4174G>T	p.G1392*	chr1:g.216369972C>A	Pathogenic/Likely_pathogenic		USH2	RP	AR																			1			1									yes	yes
USH2A	NM_206933.2	c.486-14G>A	p.?	chr1:g.216592035C>T	Pathogenic/Likely_pathogenic		RP	USH2	AR				2																		2									yes	no
USH2A	NM_206933.2	c.5012G>A	p.G1671D	chr1:g.216258195C>T	Pathogenic		RP	USH2	AR			1																			1									yes	no
USH2A	NM_206933.4	c.5167+4A>G	p.?	chr1:g.216258036T>C	Uncertain_significance		RP	USH2	AR															1							1									yes	no
USH2A	NM_206933.2	c.5261T>C	p.L1754P	chr1:g.216256835A>G	None	This variant was found in a compound heterozygous state with a structural variant in a case with RP	RP	USH2	AR																			1			1									yes	no
USH2A	NM_206933.2	c.5519G>T	p.G1840V	chr1:g.216251484C>A	Pathogenic		RP	USH2	AR		3																				3								yes		yes
USH2A	NM_206933.2	c.5776+1G>A	p.?	chr1:g.216246438C>T	Pathogenic		RP	USH2	AR			2	13	1										2							18				0.722222			yes			yes
USH2A	NM_206933.2	c.6159del	p.E2054Kfs*10	chr1:g.216221881delT	Pathogenic/Likely_pathogenic		USH2	RP	AR	1																					1									yes	yes
USH2A	NM_206933.2	c.6220_6221del	p.S2074Lfs*28	chr1:g.216219880_216219881delAG	Pathogenic		USH2	RP	AR																1						1									yes	no
USH2A	NM_206933.4	c.6233C>G	p.P2078R	chr1:g.216219865G>C	Uncertain_significance	In trans with a clear-cut pathogenic variant (c.12067-2A>G). Its MAF might indicate a hypomorphic allele.	RP	USH2	AR												1										1									yes	yes
USH2A	NM_206933.2	c.6937G>T	p.G2313C	chr1:g.216143987C>A	Pathogenic/Likely_pathogenic		RP	USH2	AR															1							1									yes	yes
USH2A	NM_206933.4	c.754G>T	p.G252C	chr1:g.216538325C>A	Uncertain_significance	This variant was identified in two families with RP: one includes two homozygous affected brothers and the other in combination with a clear-cut pathogenic variant (c.12067-2A>G).	RP	USH2	AR		2																				2									yes	yes
USH2A	NM_206933.2	c.7595-2144A>G	p.?	chr1:g.216064540T>C	Pathogenic/Likely_pathogenic		RP	USH2	AR	3																					3								yes		yes
USH2A	NM_206933.2	c.784+14389G>T	p.?	chr1:g.216523906C>A	Conflicting_classifications_of_pathogenicity		RP	USH2	AR								1														1									yes	no
USH2A	NM_206933.4	c.7951A>G	p.N2651D	chr1:g.216062040T>C	Uncertain_significance	This varianr was identified in three families: two included RP cases who are homozygous and one included an RP case who is compound heterozygote	RP	USH2	AR		4						1														5									yes	no
USH2A	NM_206933.2	c.802G>A	p.G268R	chr1:g.216500979C>T	Pathogenic/Likely_pathogenic		RP	USH2	AR															17							17	yes	1	yes	1	yes	Proven here				yes
USH2A	NM_206933.2	c.820C>T	p.R274*	chr1:g.216500961G>A	Pathogenic		USH2	RP	AR															1							1									yes	no
USH2A	NM_206933.2	c.8558+1G>T	p.?	chr1:g.216052105C>A	Pathogenic/Likely_pathogenic		RP	USH2	AR																		4				4								yes		yes
USH2A	NM_206933.2	c.8682-9A>G	p.?	chr1:g.216040521T>C	Pathogenic		RP	USH2	AR	3																					3								yes		no
USH2A	NM_206933.2	c.8721T>A	p.S2907R	chr1:g.216040473A>T	Likely_pathogenic		RP	USH2	AR			1																			1									yes	yes
USH2A	NM_206933.2	c.911G>C	p.C304S	chr1:g.216498879C>G	None	This variant was found in a compound heterozygous state with another missesne in two affected siblings	RP	USH2	AR															1							1									yes	no
USH2A	NM_206933.2	c.9419T>A	p.I3140N	chr1:g.215990490A>T	Likely_pathogenic		RP	USH2	AR															1							1									yes	yes
USH2A	NM_206933.2	c.9424G>T	p.G3142*	chr1:g.215990485C>A	Pathogenic/Likely_pathogenic		USH2	RP	AR																			1			1									yes	yes
USH2A	NM_206933.2	c.9481C>T	p.Q3161*	chr1:g.215990428G>A	Pathogenic		USH2	RP	AR	1																					1									yes	no
USH2A	NM_206933.2	c.9880T>A	p.C3294S	chr1:g.215972327A>T	Likely_pathogenic		RP	USH2	AR	1																					1									yes	no
USH2A	NM_206933.2	Ex12-35dup	p.?		None	SV	USH2	RP	AR	1																					1									yes	no
USH2A	NM_206933.2	Ex43-61dup	p.?		None	SV	USH2	RP	AR																			1			1									yes	no
USH2A	NM_206933.2	Int22-Ex22del	p.?		None	SV	USH2	RP	AR					1																	1									yes	no
VPS13B	NM_017890.4	c.5417dup	p.Q1807Afs*32	chr8:g.100654160dupT	Pathogenic		Cohen syndrome		AR															2							2									yes	yes
WBP4	NM_007187.3	c.499del	p.T167Pfs*4	chr13:g.41646930delA	Pathogenic/Likely_pathogenic		RP-syndromic		AR															2							2									yes	no
WDR19	NM_025132.3	c.1460T>C	p.F487S	chr4:g.39219706T>C	None	This variant was found in a compound heterozygous state with a reported mutation in trans	RP		AR									1													1									yes	no
WDR19	NM_025132.4	c.3532C>T	p.R1178W	chr4:g.39274648C>T	Uncertain_significance	This variant was identified in combination with c.1460T>C, both show relatively good predictions of pathogenicity and extremely rare in gnomAD	RP		AR									1													1									yes	no
WFS1	NM_006005.3	c.350del	p.T117Rfs*26	chr4:g.6290748delC	None	SV	Wolfram-like syndrome		AD	1																					1									yes	no
ZNF408	NM_024741.3	c.1111C>T	p.H371Y	chr11:g.46726361C>T	Uncertain_significance	This rare variant was found in a homozygous state in a case with RP	RP		AR	2																					2									yes	no
ZNF408	NM_024741.3	c.1174T>C	p.S392P	chr11:g.46726424T>C	Uncertain_significance	This variant was found in a homozygous state in two cases with RP of Iranian Jewish origin	RP		AR			4																			4								yes		yes
ZNF408	NM_024741.2	c.1697T>A	p.L566H	chr11:g.46726947T>A	Pathogenic		RP		AR															4							4								yes		yes
ZNF408	NM_024741.3	c.1751G>A	p.C584Y	chr11:g.46727001G>A	Uncertain_significance	This variant was identified in a single case with RP in combination with a clear-cut pathogenic mutation (c.331-2A>G)	RP		AR		1																				1									yes	no
ZNF408	NM_024741.2	c.331-2A>G	p.?	chr11:g.46724252A>G	Pathogenic		RP		AR		7																				7								yes		no

## Sheet: Table S2
Supplementary‏ Table 3: Number of cases in each ethnic group
Ethnic group	# patients
Muslim	698
Ashkenazi Jew	566
North-African Jew	382
Mix Jew	262
Middle-Eastern Jew	180
Yemenit Jew	141
Bedouin	119
Druze	63
Arab Christian	58
Bukharan Jew	45
Georgian Jew	45
Ethiopian Jew	22
Turkeys Jew	20
Christian	20
Indian Jew	18
Sorian Jew	15
Bulgarian Jew	9
Egyptian Jew	8
Cherkasy	2
Shomroni	2
Grecce Jew	1

## Sheet: Table S3
Supplementary‏ Table 3: Mutation Based Heatmap calculation (presented in Figure 2A)
Order in Heatmap	Causing gene	DNA Variant	Protein Variant	ASH	NA	ME	Y	B	Bu	Eg	Et	G	Gr	I	S	T	AM	D	Be	AC	count_group	present_in
1	CNGB3	c.105_114del	p.Q36Kfs*44	0	0	0	0	0	0	0	0	0	0	0	0	0	0	0	0	1	1	AC
2	RDH12	c.481C>T	p.R161W	0	0	0	0	0	0	0	0	0	0	0	0	0	0	0	0	1	1	AC
3	USH2A	c.8558+1G>T	p.?	0	0	0	0	0	0	0	0	0	0	0	0	0	0	0	0	1	1	AC
4	GUCY2D	c.2129C>T	p.A710V	0	0	0	0	0	0	0	0	0	0	0	0	0	0	0	1	0	1	Be
5	ARSG	c.283C>T	p.R95W	0	0	0	0	0	0	0	0	0	0	0	0	0	0	0	1	0	1	Be
6	BBS2	c.224T>G	p.V75G	0	0	0	0	0	0	0	0	0	0	0	0	0	0	0	1	0	1	Be
7	CNGA1	c.524del	p.K175Rfs*92	0	0	0	0	0	0	0	0	0	0	0	0	0	0	0	1	0	1	Be
8	SCAPER	c.2806del	p.L936*fs*1	0	0	0	0	0	0	0	0	0	0	0	0	0	0	0	1	0	1	Be
9	AHI1	c.910dupA	p.T304Nfs*6	0	0	0	0	0	0	0	0	0	0	0	0	0	0	0	1	0	1	Be
10	ARL6	c.364C>T	p.R122*	0	0	0	0	0	0	0	0	0	0	0	0	0	0	0	1	0	1	Be
11	CDH3	c.747C>A	p.Y249*	0	0	0	0	0	0	0	0	0	0	0	0	0	0	0	1	0	1	Be
12	CLRN1	c.433+1G>A	p.?	0	0	0	0	0	0	0	0	0	0	0	0	0	0	0	1	0	1	Be
13	CNGA3	c.1114C>T	p.P372S	0	0	0	0	0	0	0	0	0	0	0	0	0	0	0	1	0	1	Be
14	CNGB3	c.782A>G	p.D261G	0	0	0	0	0	0	0	0	0	0	0	0	0	0	0	1	0	1	Be
15	P3H2	c.1523G>T	p.G508V	0	0	0	0	0	0	0	0	0	0	0	0	0	0	0	1	0	1	Be
16	CRX	c.606C>A	p.C202*	0	0	0	0	0	0	0	0	0	0	0	0	0	0	0	1	0	1	Be
17	RS1	c.421C>T	p.R141C	0	0	0	0	0	0	0	0	0	0	0	0	0	0	0	1	0	1	Be
18	TULP1	c.1349G>A	p.W450*	0	0	0	0	0	0	0	0	0	0	0	0	0	0	1	0	0	1	D
19	CNNM4	c.1494C>A	p.D498E	0	0	0	0	0	0	0	0	0	0	0	0	0	0	1	0	0	1	D
20	NYX	c.1069_1070del	p.V357Hfs*135	0	0	0	0	0	0	0	0	0	0	0	0	0	0	1	0	0	1	D
21	BBS1	c.437G>C	p.R146P	0	0	0	0	0	0	0	0	0	0	0	0	0	0	1	0	0	1	D
22	CDH3	c.981del	p.M327Ifs*23	0	0	0	0	0	0	0	0	0	0	0	0	0	0	1	0	0	1	D
23	CFAP418	c.545A>G	p.Q182R	0	0	0	0	0	0	0	0	0	0	0	0	0	0	1	0	0	1	D
24	CNGB1	c.2320G>A	p.E774K	0	0	0	0	0	0	0	0	0	0	0	0	0	0	1	0	0	1	D
25	USH2A	c.14424C>A	p.C4808*	0	0	0	0	0	0	0	0	0	0	0	0	0	0	1	0	0	1	D
26	TRPM1	c.880A>T	p.K294*	0	0	0	0	0	0	0	0	0	0	0	0	0	1	0	0	0	1	AM
27	ABCA4	c.5380G>C	p.A1794P	0	0	0	0	0	0	0	0	0	0	0	0	0	1	0	0	0	1	AM
28	PRCD	c.64C>T	p.R22*	0	0	0	0	0	0	0	0	0	0	0	0	0	1	0	0	0	1	AM
29	CNGA3	c.985G>T	p.G329C	0	0	0	0	0	0	0	0	0	0	0	0	0	1	0	0	0	1	AM
30	ABCA4	c.4254-37_4254-15del	p.?	0	0	0	0	0	0	0	0	0	0	0	0	0	1	0	0	0	1	AM
31	PDE6G	c.187+1G>T	p.?	0	0	0	0	0	0	0	0	0	0	0	0	0	1	0	0	0	1	AM
32	ABCA4	c.4979C>T	p.P1660L	0	0	0	0	0	0	0	0	0	0	0	0	0	1	0	0	0	1	AM
33	CNGA3	c.940_942del	p.I314delI	0	0	0	0	0	0	0	0	0	0	0	0	0	1	0	0	0	1	AM
34	ARL2BP	c.101-1G>C	p.?	0	0	0	0	0	0	0	0	0	0	0	0	0	1	0	0	0	1	AM
35	USH2A	c.802G>A	p.G268R	0	0	0	0	0	0	0	0	0	0	0	0	0	1	0	0	0	1	AM
36	ABCA4	c.2894A>G	p.N965S	0	0	0	0	0	0	0	0	0	0	0	0	0	1	0	0	0	1	AM
37	ABCA4	c.6563T>C	p.F2188S	0	0	0	0	0	0	0	0	0	0	0	0	0	1	0	0	0	1	AM
38	RDH12	c.377C>T	p.A126V	0	0	0	0	0	0	0	0	0	0	0	0	0	1	0	0	0	1	AM
39	PDE6B	c.428C>A	p.A143D	0	0	0	0	0	0	0	0	0	0	0	0	0	1	0	0	0	1	AM
40	CNGA3	c.130_151dup	p.A51Vfs*16	0	0	0	0	0	0	0	0	0	0	0	0	0	1	0	0	0	1	AM
41	TULP1	c.1495+2dup	p.?	0	0	0	0	0	0	0	0	0	0	0	0	0	1	0	0	0	1	AM
42	AIPL1	c.834G>A	p.W278*	0	0	0	0	0	0	0	0	0	0	0	0	0	1	0	0	0	1	AM
43	CRB1	c.4121_4130del	p.A1374Efs*20	0	0	0	0	0	0	0	0	0	0	0	0	0	1	0	0	0	1	AM
44	USH2A	c.1840G>A	p.G614R	0	0	0	0	0	0	0	0	0	0	0	0	0	1	0	0	0	1	AM
45	ABCA4	c.859-25A>G	p.?	0	0	0	0	0	0	0	0	0	0	0	0	0	1	0	0	0	1	AM
46	IMPG2	c.2274G>A	p.W758*	0	0	0	0	0	0	0	0	0	0	0	0	0	1	0	0	0	1	AM
47	SAG	c.806+5G>A	p.?	0	0	0	0	0	0	0	0	0	0	0	0	0	1	0	0	0	1	AM
48	TTLL5	c.2136+1G>A	p.?	0	0	0	0	0	0	0	0	0	0	0	0	0	1	0	0	0	1	AM
49	ATF6	c.1402C>T	p.Q468*	0	0	0	0	0	0	0	0	0	0	0	0	0	1	0	0	0	1	AM
50	BBS1	c.479G>A	p.R160Q	0	0	0	0	0	0	0	0	0	0	0	0	0	1	0	0	0	1	AM
51	EYS	c.4361_4362delinsAG	p.S1454*	0	0	0	0	0	0	0	0	0	0	0	0	0	1	0	0	0	1	AM
52	PCARE	c.556C>T	p.Q186*	0	0	0	0	0	0	0	0	0	0	0	0	0	1	0	0	0	1	AM
53	PDE6B	c.1417del	p.L473Wfs*17	0	0	0	0	0	0	0	0	0	0	0	0	0	1	0	0	0	1	AM
54	PDE6C	c.490T>C	p.F164L	0	0	0	0	0	0	0	0	0	0	0	0	0	1	0	0	0	1	AM
55	RPE65	c.227A>C	p.H76P	0	0	0	0	0	0	0	0	0	0	0	0	0	1	0	0	0	1	AM
56	SPATA7	c.288T>A	p.C96*	0	0	0	0	0	0	0	0	0	0	0	0	0	1	0	0	0	1	AM
57	TMEM231	c.352T>G	p.L118V	0	0	0	0	0	0	0	0	0	0	0	0	0	1	0	0	0	1	AM
58	USH1C	c.497-2del	p.?	0	0	0	0	0	0	0	0	0	0	0	0	0	1	0	0	0	1	AM
59	ABCA4	c.1958G>T	p.R653L	0	0	0	0	0	0	0	0	0	0	0	0	0	1	0	0	0	1	AM
60	ABCA4	c.4254-1G>A	p.?	0	0	0	0	0	0	0	0	0	0	0	0	0	1	0	0	0	1	AM
61	EYS	Ex32-33del	p.?	0	0	0	0	0	0	0	0	0	0	0	0	0	1	0	0	0	1	AM
62	RDH12	c.146C>T	p.T49M	0	0	0	0	0	0	0	0	0	0	0	0	0	1	0	0	0	1	AM
63	ADGRV1	c.9335_9336delinsAA	p.F3112*	0	0	0	0	0	0	0	0	0	0	0	0	0	1	0	0	0	1	AM
64	ALMS1	c.8177_8187del	p.S2726Cfs*3	0	0	0	0	0	0	0	0	0	0	0	0	0	1	0	0	0	1	AM
65	BEST1	c.620T>A	p.L207H	0	0	0	0	0	0	0	0	0	0	0	0	0	1	0	0	0	1	AM
66	BEST1	c.74G>A	p.R25Q	0	0	0	0	0	0	0	0	0	0	0	0	0	1	0	0	0	1	AM
67	BEST1	c.908A>T	p.D303V	0	0	0	0	0	0	0	0	0	0	0	0	0	1	0	0	0	1	AM
68	CDH3	c.1508G>A	p.R503H	0	0	0	0	0	0	0	0	0	0	0	0	0	1	0	0	0	1	AM
69	CDHR1	c.1381C>T	p.Q461*	0	0	0	0	0	0	0	0	0	0	0	0	0	1	0	0	0	1	AM
70	CFAP410	c.1000-2A>G	p.?	0	0	0	0	0	0	0	0	0	0	0	0	0	1	0	0	0	1	AM
71	CFAP410	c.96+1del	p.?	0	0	0	0	0	0	0	0	0	0	0	0	0	1	0	0	0	1	AM
72	CFAP418	c.529C>T	p.R177W	0	0	0	0	0	0	0	0	0	0	0	0	0	1	0	0	0	1	AM
73	EYS	c.6976C>T	p.R2326*	0	0	0	0	0	0	0	0	0	0	0	0	0	1	0	0	0	1	AM
74	FAM161A	c.1753_1756del	p.K585Afs*6	0	0	0	0	0	0	0	0	0	0	0	0	0	1	0	0	0	1	AM
75	HARS	c.1361A>C	p.Y454S	0	0	0	0	0	0	0	0	0	0	0	0	0	1	0	0	0	1	AM
76	KCNV2	c.725_730del	p.Q242_R243delQR	0	0	0	0	0	0	0	0	0	0	0	0	0	1	0	0	0	1	AM
77	MERTK	c.2302G>A	p.A768T	0	0	0	0	0	0	0	0	0	0	0	0	0	1	0	0	0	1	AM
78	MFRP	Ex1del	p.?	0	0	0	0	0	0	0	0	0	0	0	0	0	1	0	0	0	1	AM
79	MYO7A	c.2307del	p.N769Kfs*5	0	0	0	0	0	0	0	0	0	0	0	0	0	1	0	0	0	1	AM
80	MYO7A	c.5068dup	p.Q1690Pfs*31	0	0	0	0	0	0	0	0	0	0	0	0	0	1	0	0	0	1	AM
81	NMNAT1	c.769G>A	p.E257K	0	0	0	0	0	0	0	0	0	0	0	0	0	1	0	0	0	1	AM
82	PDE6A	c.2199+1G>C	p.?	0	0	0	0	0	0	0	0	0	0	0	0	0	1	0	0	0	1	AM
83	PDE6A	c.304C>A	p.R102S	0	0	0	0	0	0	0	0	0	0	0	0	0	1	0	0	0	1	AM
84	PDE6A	c.408delinsCT	p.L136Ffs*2	0	0	0	0	0	0	0	0	0	0	0	0	0	1	0	0	0	1	AM
85	RBP3	c.832_834del	p.F278delF	0	0	0	0	0	0	0	0	0	0	0	0	0	1	0	0	0	1	AM
86	RDH5	c.412del	p.M138Wfs*21	0	0	0	0	0	0	0	0	0	0	0	0	0	1	0	0	0	1	AM
87	REEP6	c.518-9G>A	p.?	0	0	0	0	0	0	0	0	0	0	0	0	0	1	0	0	0	1	AM
88	RLBP1	c.286_297del	p.F96_F99delFLRF	0	0	0	0	0	0	0	0	0	0	0	0	0	1	0	0	0	1	AM
89	RP1	c.5233A>T	p.K1745*	0	0	0	0	0	0	0	0	0	0	0	0	0	1	0	0	0	1	AM
90	RP1L1	c.1591dup	p.A531Gfs*13	0	0	0	0	0	0	0	0	0	0	0	0	0	1	0	0	0	1	AM
91	RPGR	c.592G>A	p.G198R	0	0	0	0	0	0	0	0	0	0	0	0	0	1	0	0	0	1	AM
92	RPGRIP1	c.2249A>G	p.Y750C	0	0	0	0	0	0	0	0	0	0	0	0	0	1	0	0	0	1	AM
93	TMEM231	c.241C>T	p.L81F	0	0	0	0	0	0	0	0	0	0	0	0	0	1	0	0	0	1	AM
94	TRPM1	c.2629C>T	p.R877*	0	0	0	0	0	0	0	0	0	0	0	0	0	1	0	0	0	1	AM
95	TULP1	c.1301G>A	p.R434K	0	0	0	0	0	0	0	0	0	0	0	0	0	1	0	0	0	1	AM
96	USH2A	c.1001G>A	p.R334Q	0	0	0	0	0	0	0	0	0	0	0	0	0	1	0	0	0	1	AM
97	ZNF408	c.1697T>A	p.L566H	0	0	0	0	0	0	0	0	0	0	0	0	0	1	0	0	0	1	AM
98	CNGA3	c.682G>A	p.E228K	0	0	0	0	0	0	0	0	0	0	0	0	0	1	0	0	0	1	AM
99	CRB1	c.2555T>C	p.I852T	0	0	0	0	0	0	0	0	0	0	0	0	0	1	0	0	0	1	AM
100	PDE6A	c.1270A>C	p.T424P	0	0	0	0	0	0	0	0	0	0	0	0	0	1	0	0	0	1	AM
101	TRPM1	c.2900G>A	p.R967Q	0	0	0	0	0	0	0	0	0	0	0	0	0	1	0	0	0	1	AM
102	USH2A	c.1481A>G	p.Y494C	0	0	0	0	0	0	0	0	0	0	0	0	0	1	0	0	0	1	AM
103	CRB1	c.424G>T	p.G142*	0	0	0	0	0	0	0	0	0	0	0	1	0	0	0	0	0	1	S
104	USH2A	c.12448A>G	p.T4150A	0	0	0	0	0	0	0	0	0	0	1	0	0	0	0	0	0	1	I
105	IMPDH1	c.931G>A	p.D311N	0	0	0	0	0	0	0	0	1	0	0	0	0	0	0	0	0	1	G
106	CNGB3	c.1006G>T	p.E336*	0	0	0	0	0	0	0	0	1	0	0	0	0	0	0	0	0	1	G
107	ABCA4	c.6077del	p.L2026Rfs*35	0	0	0	0	0	0	0	1	0	0	0	0	0	0	0	0	0	1	Et
108	ABCA4	c.4793C>A	p.A1598D	0	0	0	0	0	0	0	1	0	0	0	0	0	0	0	0	0	1	Et
109	PDE6B	c.339_353del	p.Q114_V118delQPDSV	0	0	0	0	0	0	0	1	0	0	0	0	0	0	0	0	0	1	Et
110	TULP1	c.849_852dup	p.P285Sfs*100	0	0	0	0	0	0	0	1	0	0	0	0	0	0	0	0	0	1	Et
111	SLC37A3	c.521+1G>A	p.?	0	0	0	0	0	0	1	0	0	0	0	0	0	0	0	0	0	1	Eg
112	ABCC6	c.1413del	p.R473Gfs*9	0	0	0	0	0	0	1	0	0	0	0	0	0	0	0	0	0	1	Eg
113	NRL	c.91C>T	p.R31*	0	0	0	0	1	0	0	0	0	0	0	0	0	0	0	0	0	1	B
114	CNGB1	c.1107_1108del	p.E370Gfs*4	0	0	0	0	1	0	0	0	0	0	0	0	0	0	0	0	0	1	B
115	CERKL	c.238+1G>A	p.?	0	0	0	1	0	0	0	0	0	0	0	0	0	0	0	0	0	1	Y
116	ABCA4	c.4918C>T	p.R1640W	0	0	0	1	0	0	0	0	0	0	0	0	0	0	0	0	0	1	Y
117	ARSG	c.133G>T	p.D45Y	0	0	0	1	0	0	0	0	0	0	0	0	0	0	0	0	0	1	Y
118	CYP4V2	c.1123del	p.L375*fs*1	0	0	0	1	0	0	0	0	0	0	0	0	0	0	0	0	0	1	Y
119	CDHR1	c.1373T>A	p.V458D	0	0	0	1	0	0	0	0	0	0	0	0	0	0	0	0	0	1	Y
120	ALMS1	c.11544+3A>T	p.?	0	0	0	1	0	0	0	0	0	0	0	0	0	0	0	0	0	1	Y
121	CLRN1	c.188_210del	p.Y63Cfs*59	0	0	0	1	0	0	0	0	0	0	0	0	0	0	0	0	0	1	Y
122	KCNV2	c.782C>A	p.A261D	0	0	0	1	0	0	0	0	0	0	0	0	0	0	0	0	0	1	Y
123	PEX6	c.1715C>T	p.T572I	0	0	0	1	0	0	0	0	0	0	0	0	0	0	0	0	0	1	Y
124	KCNV2	c.958C>T	p.R320C	0	0	0	1	0	0	0	0	0	0	0	0	0	0	0	0	0	1	Y
125	USH2A	c.2209C>T	p.R737*	0	0	1	0	0	0	0	0	0	0	0	0	0	0	0	0	0	1	O
126	ADAM9	c.1087T>A	p.C363S	0	0	1	0	0	0	0	0	0	0	0	0	0	0	0	0	0	1	O
127	CERKL	c.2T>G	p.M1?	0	0	1	0	0	0	0	0	0	0	0	0	0	0	0	0	0	1	O
128	CRB1	c.1148G>A	p.C383Y	0	0	1	0	0	0	0	0	0	0	0	0	0	0	0	0	0	1	O
129	RAB28	c.262G>A	p.G88R	0	0	1	0	0	0	0	0	0	0	0	0	0	0	0	0	0	1	O
130	TRPM1	c.2684G>A	p.W895*	0	0	1	0	0	0	0	0	0	0	0	0	0	0	0	0	0	1	O
131	ADGRV1	c.9679C>T	p.R3227*	0	0	1	0	0	0	0	0	0	0	0	0	0	0	0	0	0	1	O
132	EYS	c.1308C>A	p.C436*	0	0	1	0	0	0	0	0	0	0	0	0	0	0	0	0	0	1	O
133	PCARE	c.3289C>T	p.Q1097*	0	0	1	0	0	0	0	0	0	0	0	0	0	0	0	0	0	1	O
134	SLC24A1	c.95T>A	p.L32*	0	0	1	0	0	0	0	0	0	0	0	0	0	0	0	0	0	1	O
135	CEP78	c.893-1G>A	p.?	0	0	1	0	0	0	0	0	0	0	0	0	0	0	0	0	0	1	O
136	CEP250	c.3463C>T	p.R1155*	0	0	1	0	0	0	0	0	0	0	0	0	0	0	0	0	0	1	O
137	CRB1	c.2498G>A	p.G833D	0	0	1	0	0	0	0	0	0	0	0	0	0	0	0	0	0	1	O
138	IFT140	c.1445G>A	p.C482Y	0	0	1	0	0	0	0	0	0	0	0	0	0	0	0	0	0	1	O
139	KCNV2	c.995_996dup	p.S333Afs*122	0	0	1	0	0	0	0	0	0	0	0	0	0	0	0	0	0	1	O
140	MFRP	c.1250del	p.T417Rfs*61	0	0	1	0	0	0	0	0	0	0	0	0	0	0	0	0	0	1	O
141	SLC4A7	c.2007dup	p.P670Sfs*6	0	0	1	0	0	0	0	0	0	0	0	0	0	0	0	0	0	1	O
142	ZNF408	c.1174T>C	p.S392P	0	0	1	0	0	0	0	0	0	0	0	0	0	0	0	0	0	1	O
143	CACNA1F	c.3718_3792+54del	p.?	0	0	1	0	0	0	0	0	0	0	0	0	0	0	0	0	0	1	O
144	RPE65	c.95-2A>T	p.?	0	1	0	0	0	0	0	0	0	0	0	0	0	0	0	0	0	1	NA
145	GUCY2D	c.389del	p.P130Lfs*36	0	1	0	0	0	0	0	0	0	0	0	0	0	0	0	0	0	1	NA
146	PRPH2	c.441del	p.G148Afs*5	0	1	0	0	0	0	0	0	0	0	0	0	0	0	0	0	0	1	NA
147	AIPL1	c.211G>T	p.V71F	0	1	0	0	0	0	0	0	0	0	0	0	0	0	0	0	0	1	NA
148	MYO7A	c.285+2T>G	p.?	0	1	0	0	0	0	0	0	0	0	0	0	0	0	0	0	0	1	NA
149	USH2A	c.1000C>T	p.R334W	0	1	0	0	0	0	0	0	0	0	0	0	0	0	0	0	0	1	NA
150	GNAT1	c.8del	p.A3Vfs*17	0	1	0	0	0	0	0	0	0	0	0	0	0	0	0	0	0	1	NA
151	ZNF408	c.331-2A>G	p.?	0	1	0	0	0	0	0	0	0	0	0	0	0	0	0	0	0	1	NA
152	BBS1	c.1169T>G	p.M390R	0	1	0	0	0	0	0	0	0	0	0	0	0	0	0	0	0	1	NA
153	CNGA3	c.1641C>A	p.F547L	0	1	0	0	0	0	0	0	0	0	0	0	0	0	0	0	0	1	NA
154	ABCA4	c.5929G>A	p.G1977S	0	1	0	0	0	0	0	0	0	0	0	0	0	0	0	0	0	1	NA
155	ABCA4	c.4577C>T	p.T1526M	0	1	0	0	0	0	0	0	0	0	0	0	0	0	0	0	0	1	NA
156	ABCA4	c.5116G>T	p.V1706L	0	1	0	0	0	0	0	0	0	0	0	0	0	0	0	0	0	1	NA
157	CFAP410	c.1000-1G>C	p.?	0	1	0	0	0	0	0	0	0	0	0	0	0	0	0	0	0	1	NA
158	CREB3	c.881G>A	p.W294*	0	1	0	0	0	0	0	0	0	0	0	0	0	0	0	0	0	1	NA
159	MYO7A	Ex47-49del	p.?	0	1	0	0	0	0	0	0	0	0	0	0	0	0	0	0	0	1	NA
160	NR2E3	c.352G>A	p.V118M	0	1	0	0	0	0	0	0	0	0	0	0	0	0	0	0	0	1	NA
161	OPN1LW- OPN1MW (cone opsins)	c.9_OPN1MW:578+271del46217	NA	0	1	0	0	0	0	0	0	0	0	0	0	0	0	0	0	0	1	NA
162	PRPH2	c.811_813del	p.L271delL	0	1	0	0	0	0	0	0	0	0	0	0	0	0	0	0	0	1	NA
163	RDH12	c.759del	p.F254Lfs*24	0	1	0	0	0	0	0	0	0	0	0	0	0	0	0	0	0	1	NA
164	USH2A	c.3667T>C	p.C1223R	0	1	0	0	0	0	0	0	0	0	0	0	0	0	0	0	0	1	NA
165	ABCA4	c.5169C>G	p.Y1723*	0	1	0	0	0	0	0	0	0	0	0	0	0	0	0	0	0	1	NA
166	BEST1	c.294G>C	p.E98D	0	1	0	0	0	0	0	0	0	0	0	0	0	0	0	0	0	1	NA
167	CNGA1	c.859C>T	p.R287*	0	1	0	0	0	0	0	0	0	0	0	0	0	0	0	0	0	1	NA
168	GNAT1	c.359C>A	p.S120*	0	1	0	0	0	0	0	0	0	0	0	0	0	0	0	0	0	1	NA
169	MYO7A	c.640G>A	p.G214R	0	1	0	0	0	0	0	0	0	0	0	0	0	0	0	0	0	1	NA
170	USH2A	c.5519G>T	p.G1840V	0	1	0	0	0	0	0	0	0	0	0	0	0	0	0	0	0	1	NA
171	DHDDS	c.124A>G	p.K42E	1	0	0	0	0	0	0	0	0	0	0	0	0	0	0	0	0	1	ASH
172	CLRN1	c.144T>G	p.N48K	1	0	0	0	0	0	0	0	0	0	0	0	0	0	0	0	0	1	ASH
173	PCDH15	c.733C>T	p.R245*	1	0	0	0	0	0	0	0	0	0	0	0	0	0	0	0	0	1	ASH
174	ABCA4	c.1622T>C	p.L541P	1	0	0	0	0	0	0	0	0	0	0	0	0	0	0	0	0	1	ASH
175	BBS2	c.311A>C	p.D104A	1	0	0	0	0	0	0	0	0	0	0	0	0	0	0	0	0	1	ASH
176	CACNA2D4	c.1882C>T	p.R628*	1	0	0	0	0	0	0	0	0	0	0	0	0	0	0	0	0	1	ASH
177	CFAP410	c.1028_1030dup	p.L343dupL	1	0	0	0	0	0	0	0	0	0	0	0	0	0	0	0	0	1	ASH
178	BBS2	c.1895G>C	p.R632P	1	0	0	0	0	0	0	0	0	0	0	0	0	0	0	0	0	1	ASH
179	CNGB3	c.644-1G>C	p.?	1	0	0	0	0	0	0	0	0	0	0	0	0	0	0	0	0	1	ASH
180	USH1C	c.238dup	p.R80Pfs*69	1	0	0	0	0	0	0	0	0	0	0	0	0	0	0	0	0	1	ASH
181	MT-TL1	m.3243A>G	n.14A>G	1	0	0	0	0	0	0	0	0	0	0	0	0	0	0	0	0	1	ASH
182	BEST1	c.1415del	p.L472Pfs*10	1	0	0	0	0	0	0	0	0	0	0	0	0	0	0	0	0	1	ASH
183	CACNA1F	c.2258T>G	p.F753C	1	0	0	0	0	0	0	0	0	0	0	0	0	0	0	0	0	1	ASH
184	CNGA3	c.667C>G	p.R223G	1	0	0	0	0	0	0	0	0	0	0	0	0	0	0	0	0	1	ASH
185	IQCB1	c.1381C>T	p.R461*	1	0	0	0	0	0	0	0	0	0	0	0	0	0	0	0	0	1	ASH
186	LCA5	c.835C>T	p.Q279*	1	0	0	0	0	0	0	0	0	0	0	0	0	0	0	0	0	1	ASH
187	RDH5	c.71_74del	p.L24Pfs*36	1	0	0	0	0	0	0	0	0	0	0	0	0	0	0	0	0	1	ASH
188	RGS9BP	c.307_326del	p.F103Afs*190	1	0	0	0	0	0	0	0	0	0	0	0	0	0	0	0	0	1	ASH
189	RHO	c.511C>T	p.P171S	1	0	0	0	0	0	0	0	0	0	0	0	0	0	0	0	0	1	ASH
190	SLC38A8	c.848A>C	p.D283A	1	0	0	0	0	0	0	0	0	0	0	0	0	0	0	0	0	1	ASH
191	USH2A	c.2802T>G	p.C934W	1	0	0	0	0	0	0	0	0	0	0	0	0	0	0	0	0	1	ASH
192	CACNA1F	c.2683C>T	p.R895*	1	0	0	0	0	0	0	0	0	0	0	0	0	0	0	0	0	1	ASH
193	CACNA1F	c.3960del	p.F1320Lfs*17	1	0	0	0	0	0	0	0	0	0	0	0	0	0	0	0	0	1	ASH
194	CRB1	c.1576C>T	p.R526*	1	0	0	0	0	0	0	0	0	0	0	0	0	0	0	0	0	1	ASH
195	CRB1	c.2843G>A	p.C948Y	1	0	0	0	0	0	0	0	0	0	0	0	0	0	0	0	0	1	ASH
196	GPR179	c.984del	p.S329Lfs*4	1	0	0	0	0	0	0	0	0	0	0	0	0	0	0	0	0	1	ASH
197	IDH3A	c.2T>C	p.M1T	1	0	0	0	0	0	0	0	0	0	0	0	0	0	0	0	0	1	ASH
198	RHO	c.560G>A	p.C187Y	1	0	0	0	0	0	0	0	0	0	0	0	0	0	0	0	0	1	ASH
199	RP1	c.2167G>T	p.G723*	1	0	0	0	0	0	0	0	0	0	0	0	0	0	0	0	0	1	ASH
200	USH2A	c.7595-2144A>G	p.?	1	0	0	0	0	0	0	0	0	0	0	0	0	0	0	0	0	1	ASH
201	USH2A	c.8682-9A>G	p.?	1	0	0	0	0	0	0	0	0	0	0	0	0	0	0	0	0	1	ASH
202	ABCA4	c.5460+1G>A	p.?	0	0	0	0	0	0	0	0	0	0	0	0	0	0.611111	0	0	0.388889	2	AM,AC
203	ABCA4	c.4537dup	p.Q1513Pfs*42	0	0	0	0	0	0	0	0	0	0	0	0	0	0.214286	0	0	0.785714	2	AM,AC
204	CYP4V2	c.1508G>A	p.G503E	0	0	0	0	0	0	0	0	0	0	0	0	0	0.25	0	0	0.75	2	AM,AC
205	BEST1	c.653G>A	p.R218H	0	0	0	0	0	0	0	0	0	0	0	0	0	0.6	0	0	0.4	2	AM,AC
206	ABCA4	c.1758C>G	p.D586E	0	0	0	0	0	0	0	0	0	0	0	0	0	0.5	0	0	0.5	2	AM,AC
207	PROM1	c.1354_1354dup	p.Y452Lfs*13	0	0	0	0	0	0	0	0	0	0	0	0	0	0.5	0	0	0.5	2	AM,AC
208	USH2A	c.2276G>T	p.C759F	0	0	0	0	0	0	0	0	0	0	0	0	0	0.333333	0	0	0.666667	2	AM,AC
209	MYO7A	c.700C>T	p.Q234*	0	0	0	0	0	0	0	0	0	0	0	0	0	0.9	0	0.1	0	2	AM,Be
210	ABCA4	c.834del	p.D279Ifs*21	0	0	0	0	0	0	0	0	0	0	0	0	0	0.142857	0	0.857143	0	2	AM,Be
211	RPGR	c.259G>T	p.E87*	0	0	0	0	0	0	0	0	0	0	0	0	0	0.142857	0	0.857143	0	2	AM,Be
212	BBS4	Ex3-4del	p.?	0	0	0	0	0	0	0	0	0	0	0	0	0	0.333333	0	0.666667	0	2	AM,Be
213	MERTK	c.2164C>T	p.R722*	0	0	0	0	0	0	0	0	0	0	0	0	0	0.8	0	0.2	0	2	AM,Be
214	EYS	c.-453G>T	NA	0	0	0	0	0	0	0	0	0	0	0	0	0	0.777778	0	0.222222	0	2	AM,Be
215	ADGRV1	c.12125del	p.M4042Rfs*15	0	0	0	0	0	0	0	0	0	0	0	0	0	0.25	0	0.75	0	2	AM,Be
216	CNGB1	c.2957A>T	p.N986I	0	0	0	0	0	0	0	0	0	0	0	0	0	0.75	0	0.25	0	2	AM,Be
217	PDE6A	c.769C>T	p.R257*	0	0	0	0	0	0	0	0	0	0	0	0	0	0.75	0	0.25	0	2	AM,Be
218	ABCA4	c.1172del	p.K391Sfs*4	0	0	0	0	0	0	0	0	0	0	0	0	0	0.714286	0	0.285714	0	2	AM,Be
219	EYS	Ex14-22del	p.?	0	0	0	0	0	0	0	0	0	0	0	0	0	0.285714	0	0.714286	0	2	AM,Be
220	RLBP1	c.700C>T	p.R234W	0	0	0	0	0	0	0	0	0	0	0	0	0	0.333333	0	0.666667	0	2	AM,Be
221	CEP290	c.1666del	p.I556Ffs*17	0	0	0	0	0	0	0	0	0	0	0	0	0	0.2	0	0.8	0	2	AM,Be
222	EYS	c.5450G>A	p.W1817*	0	0	0	0	0	0	0	0	0	0	0	0	0	0.4	0	0.6	0	2	AM,Be
223	BBS4	c.884G>C	p.R295P	0	0	0	0	0	0	0	0	0	0	0	0	0	0.5	0	0.5	0	2	AM,Be
224	BBS9	c.1063C>T	p.Q355*	0	0	0	0	0	0	0	0	0	0	0	0	0	0.5	0	0.5	0	2	AM,Be
225	PCARE	c.814C>T	p.Q272*	0	0	0	0	0	0	0	0	0	0	0	0	0	0.5	0	0.5	0	2	AM,Be
226	TUB	c.1270G>A	p.E424K	0	0	0	0	0	0	0	0	0	0	0	0	0	0.4	0.6	0	0	2	AM,D
227	EYS	Ex29del	p.?	0	0	0	0	0	0	0	0	0	0	0	0	0	0.777778	0.222222	0	0	2	AM,D
228	CNGA3	c.67C>T	p.R23*	0	0	0	0	0	0	0	0	0	0	0	0	0	0.285714	0.714286	0	0	2	AM,D
229	CDHR1	c.1A>T	p.M1L	0	0	0	0	0	0	0	0	0	0	0	0	0	0.333333	0.666667	0	0	2	AM,D
230	CRB1	c.988+2T>A	p.?	0	0	0	0	0	0	0	0	0	0	0	0	0	0.333333	0.666667	0	0	2	AM,D
231	SLC38A8	c.95T>G	p.I32S	0	0	0	0	0	0	0.166667	0	0	0	0.833333	0	0	0	0	0	0	2	Eg,I
232	EYS	c.9405T>A	p.D3135E	0	0	0	0	0.333333	0	0	0	0	0	0	0	0	0	0	0	0.666667	2	B,AC
233	PCDH15	c.1A>G	p.M1V	0	0	0	0	0.333333	0	0	0	0.666667	0	0	0	0	0	0	0	0	2	B,G
234	ABCA4	c.634C>T	p.R212C	0	0	0	0.142857	0	0	0	0	0	0	0	0	0	0	0.857143	0	0	2	Y,D
235	CNGA3	c.829C>T	p.R277C	0	0	0	0.285714	0	0	0	0	0	0	0	0	0	0.714286	0	0	0	2	Y,AM
236	NPHP1	Gene del	p.0	0	0	0	0.2	0	0	0	0	0	0	0	0	0	0.8	0	0	0	2	Y,AM
237	CNGB1	c.2893-7G>A	p.?	0	0	0	0.333333	0	0	0	0	0	0	0	0	0	0.666667	0	0	0	2	Y,AM
238	CNGB3	c.1208G>A	p.R403Q	0	0	0.111111	0	0	0	0	0	0	0	0	0	0	0.888889	0	0	0	2	O,AM
239	RS1	c.326G>A	p.G109E	0	0	0.333333	0	0	0	0	0	0	0	0	0	0	0.666667	0	0	0	2	O,AM
240	EYS	c.8218_8219del	p.H2740Yfs*27	0	0	0.888889	0	0	0	0	0	0	0	0	0	0.111111	0	0	0	0	2	O,T
241	CEP78	c.534del	p.K179Rfs*10	0	0	0.888889	0	0	0	0	0	0	0	0	0	0.111111	0	0	0	0	2	O,T
242	OAT	c.159del	p.H53Qfs*8	0	0	0.8	0	0	0	0	0	0	0	0	0.2	0	0	0	0	0	2	O,S
243	BEST1	c.404G>A	p.G135D	0	0	0.6	0	0	0	0	0	0	0	0	0.4	0	0	0	0	0	2	O,S
244	PDE6B	c.1921-9C>G	p.?	0	0	0.0666667	0	0	0	0	0	0.933333	0	0	0	0	0	0	0	0	2	O,G
245	CNGA1	c.640C>T	p.R214*	0	0	0.666667	0	0	0.333333	0	0	0	0	0	0	0	0	0	0	0	2	O,Bu
246	CNGB1	c.2284C>T	p.R762C	0	0	0.176471	0	0.823529	0	0	0	0	0	0	0	0	0	0	0	0	2	O,B
247	ABCA4	c.5318C>T	p.A1773V	0	0	0.666667	0	0.333333	0	0	0	0	0	0	0	0	0	0	0	0	2	O,B
248	MAK	c.497G>A	p.R166H	0	0	0.5	0	0.5	0	0	0	0	0	0	0	0	0	0	0	0	2	O,B
249	PCARE	c.2756_2768del	p.K919Tfs*2	0	0.0588235	0	0	0	0	0	0	0	0	0	0	0	0.941176	0	0	0	2	NA,AM
250	CNGA3	c.1640T>G	p.F547C	0	0.5	0	0	0	0	0	0	0	0	0	0	0	0.5	0	0	0	2	NA,AM
251	CHM	Gene del	p.0	0	0.75	0	0	0	0	0	0	0	0	0	0	0	0.25	0	0	0	2	NA,AM
252	ABCA4	c.452T>C	p.I151T	0	0.666667	0	0	0	0	0	0	0	0	0	0	0	0.333333	0	0	0	2	NA,AM
253	RDH12	c.295C>A	p.L99I	0	0.904762	0	0	0	0	0	0	0	0	0	0	0.0952381	0	0	0	0	2	NA,T
254	EYS	c.403_423delinsCTTTT	p.T135Lfs*26	0	0.982143	0	0	0	0	0.0178571	0	0	0	0	0	0	0	0	0	0	2	NA,Eg
255	USH1C	c.1220del	p.G407Efs*58	0	0.0294118	0	0.970588	0	0	0	0	0	0	0	0	0	0	0	0	0	2	NA,Y
256	RP1	c.688G>T	p.G230*	0	0.285714	0	0.714286	0	0	0	0	0	0	0	0	0	0	0	0	0	2	NA,Y
257	CDHR1	c.689C>T	p.T230I	0	0.666667	0	0.333333	0	0	0	0	0	0	0	0	0	0	0	0	0	2	NA,Y
258	ABCA4	c.2791G>A	p.V931M	0	0.833333	0.166667	0	0	0	0	0	0	0	0	0	0	0	0	0	0	2	NA,O
259	RHO	c.403C>T	p.R135W	0	0.5	0.5	0	0	0	0	0	0	0	0	0	0	0	0	0	0	2	NA,O
260	HGSNAT	c.370A>T	p.R124W	0.571429	0	0	0	0	0	0	0	0	0	0	0	0	0	0	0	0.428571	2	ASH,AC
261	RDH5	c.712G>T	p.G238W	0.2	0	0	0	0	0	0	0	0	0	0	0	0	0	0.8	0	0	2	ASH,D
262	HGSNAT	c.1843G>A	p.A615T	0.8	0	0	0	0	0	0	0	0	0	0	0	0	0.2	0	0	0	2	ASH,AM
263	ADGRV1	c.14973-2A>G	p.?	0.75	0	0	0	0	0	0	0	0	0	0	0	0	0.25	0	0	0	2	ASH,AM
264	MYO7A	c.2187+1G>A	p.?	0.5	0	0	0	0	0	0	0	0	0	0	0	0	0.5	0	0	0	2	ASH,AM
265	ABCA4	c.6088C>T	p.R2030*	0.333333	0	0	0	0	0	0	0	0	0	0	0	0	0.666667	0	0	0	2	ASH,AM
266	MAK	c.1297_8ins353	p.K433Rfs*31	0.983607	0	0	0	0	0	0	0	0	0	0	0	0.0163934	0	0	0	0	2	ASH,T
267	PEX6	c.1802G>A	p.R601Q	0.5	0	0	0	0	0	0	0	0	0	0	0	0.5	0	0	0	0	2	ASH,T
268	EYS	c.9349_9358del	p.V3117Lfs*28	0.9375	0	0	0	0	0.0625	0	0	0	0	0	0	0	0	0	0	0	2	ASH,Bu
269	C19ORF44	c.549_550del	p.S185Pfs*2	0.4	0	0	0.6	0	0	0	0	0	0	0	0	0	0	0	0	0	2	ASH,Y
270	PRPH2	c.424C>T	p.R142W	0.2	0	0	0.8	0	0	0	0	0	0	0	0	0	0	0	0	0	2	ASH,Y
271	TRPM1	Ex2-7del	p.?	0.984615	0	0.0153846	0	0	0	0	0	0	0	0	0	0	0	0	0	0	2	ASH,O
272	PRPF31	c.1108G>T	p.E370*	0.0769231	0	0.923077	0	0	0	0	0	0	0	0	0	0	0	0	0	0	2	ASH,O
273	CACNA2D4	Ex17-26del	p.?	0.75	0	0.25	0	0	0	0	0	0	0	0	0	0	0	0	0	0	2	ASH,O
274	RHO	c.53G>A	p.G18D	0.6	0	0.4	0	0	0	0	0	0	0	0	0	0	0	0	0	0	2	ASH,O
275	CNGB3	c.467C>T	p.S156F	0.5	0	0.5	0	0	0	0	0	0	0	0	0	0	0	0	0	0	2	ASH,O
276	PRPF8	c.5804G>A	p.R1935H	0.666667	0	0.333333	0	0	0	0	0	0	0	0	0	0	0	0	0	0	2	ASH,O
277	CNGA3	c.1669G>A	p.G557R	0.333333	0.666667	0	0	0	0	0	0	0	0	0	0	0	0	0	0	0	2	ASH,NA
278	NR2E3	c.194_202del	p.N65_C67delNGC	0.3	0.7	0	0	0	0	0	0	0	0	0	0	0	0	0	0	0	2	ASH,NA
279	IDH3A	c.938T>C	p.M313T	0.888889	0.111111	0	0	0	0	0	0	0	0	0	0	0	0	0	0	0	2	ASH,NA
280	EYS	c.8168del	p.N2723Mfs*39	0.142857	0.857143	0	0	0	0	0	0	0	0	0	0	0	0	0	0	0	2	ASH,NA
281	GUCY2D	c.2513G>A	p.R838H	0.6	0.4	0	0	0	0	0	0	0	0	0	0	0	0	0	0	0	2	ASH,NA
282	MERTK	c.1133C>T	p.T378M	0.25	0.75	0	0	0	0	0	0	0	0	0	0	0	0	0	0	0	2	ASH,NA
283	IDH3A	c.911C>A	p.P304H	0.666667	0.333333	0	0	0	0	0	0	0	0	0	0	0	0	0	0	0	2	ASH,NA
284	RP2	c.2T>C	p.M1T	0.333333	0.666667	0	0	0	0	0	0	0	0	0	0	0	0	0	0	0	2	ASH,NA
285	ABCA4	c.4919G>A	p.R1640Q	0	0	0	0.117647	0	0	0	0	0	0	0	0.235294	0.647059	0	0	0	0	3	Y,S,T
286	CNGA3	c.1585G>A	p.V529M	0	0	0.333333	0	0	0	0	0	0.0666667	0	0	0	0	0.6	0	0	0	3	O,G,AM
287	ABCA4	c.5059del	p.I1687Ffs*15	0	0	0.0833333	0	0.833333	0	0	0	0	0	0	0	0	0	0	0.0833333	0	3	O,B,Be
288	ABCA4	c.5351T>G	p.L1784R	0	0	0.4	0	0.5	0	0	0	0	0	0	0	0	0	0	0.1	0	3	O,B,Be
289	RDH12	c.821T>C	p.L274P	0	0.1	0	0	0	0	0	0	0	0	0	0	0	0.7	0	0.2	0	3	NA,AM,Be
290	RDH5	c.382G>A	p.D128N	0	0.0769231	0	0	0	0	0	0	0	0	0	0	0	0.769231	0	0.153846	0	3	NA,AM,Be
291	ABCA4	c.4457C>T	p.P1486L	0.375	0	0	0	0	0	0	0	0	0	0	0	0.5	0	0	0	0.125	3	ASH,T,AC
292	ABCA4	c.4594G>A	p.D1532N	0.75	0	0	0	0	0	0	0	0	0	0	0	0.125	0.125	0	0	0	3	ASH,T,AM
293	ABCA4	c.4139C>T	p.P1380L	0.913043	0	0	0	0	0	0	0	0	0	0	0.0217391	0	0.0652174	0	0	0	3	ASH,S,AM
294	ABCA4	c.4253+43G>A	p.?	0.6	0	0	0	0	0	0	0.2	0	0	0	0	0	0.2	0	0	0	3	ASH,Et,AM
295	ABCA4	c.3322C>T	p.R1108C	0.4	0	0	0	0.2	0	0	0	0	0	0	0	0	0.4	0	0	0	3	ASH,B,AM
296	RPGR	c.3096_3097del	p.E1033Rfs*45	0.375	0	0	0	0.125	0.5	0	0	0	0	0	0	0	0	0	0	0	3	ASH,B,Bu
297	NR2E3	c.119-2A>C	p.?	0.423077	0	0	0.0769231	0	0	0	0	0	0	0	0	0	0.5	0	0	0	3	ASH,Y,AM
298	ABCA4	c.5603A>T	p.N1868I	0.5	0	0.333333	0	0	0	0	0	0	0	0	0	0	0.166667	0	0	0	3	ASH,O,AM
299	NR2E3	c.932G>A	p.R311Q	0.83871	0.0967742	0	0	0	0	0	0	0	0	0	0	0	0.0645161	0	0	0	3	ASH,NA,AM
300	CNGB3	c.1148del	p.T383Ifs*13	0.190476	0.714286	0	0	0	0	0	0	0	0	0	0	0	0.0952381	0	0	0	3	ASH,NA,AM
301	KIZ	c.226C>T	p.R76*	0.827586	0.12069	0	0	0	0	0	0	0	0	0	0	0.0517241	0	0	0	0	3	ASH,NA,T
302	CACNA1F	c.4084C>T	p.R1362*	0.25	0.25	0	0.5	0	0	0	0	0	0	0	0	0	0	0	0	0	3	ASH,NA,Y
303	CNGB3	c.1663-1205G>A	p.?	0.210526	0.210526	0.578947	0	0	0	0	0	0	0	0	0	0	0	0	0	0	3	ASH,NA,O
304	RPGR	c.2405_2406del	p.E802Gfs*32	0.25	0.5	0.25	0	0	0	0	0	0	0	0	0	0	0	0	0	0	3	ASH,NA,O
305	USH2A	c.236_239dup	p.Q81Yfs*28	0	0	0.542857	0.114286	0	0	0	0	0.0571429	0	0	0	0	0.285714	0	0	0	4	O,Y,G,AM
306	USH2A	c.5776+1G>A	p.?	0	0	0.111111	0.722222	0.0555556	0	0	0	0	0	0	0	0	0.111111	0	0	0	4	O,Y,B,AM
307	PCARE	c.2950C>T	p.R984*	0	0.25	0	0	0	0	0.25	0	0	0	0	0.25	0.25	0	0	0	0	4	NA,Eg,S,T
308	FAM161A	c.1567C>T	p.R523*	0	0.806452	0	0	0	0.0322581	0	0	0	0.0322581	0	0.129032	0	0	0	0	0	4	NA,Bu,Gr,S
309	UBAP1L	c.910-7G>A	p.?	0.222222	0.444444	0	0	0	0	0	0	0	0	0	0	0	0.222222	0	0	0.111111	4	ASH,NA,AM,AC
310	GUCY2D	c.2512C>T	p.R838C	0.4	0.2	0	0	0	0	0	0	0	0	0	0	0.2	0.2	0	0	0	4	ASH,NA,T,AM
311	BEST1	c.887A>G	p.N296S	0.333333	0.333333	0	0	0	0.166667	0	0	0	0	0	0	0.166667	0	0	0	0	4	ASH,NA,Bu,T
312	USH2A	c.12067-2A>G	p.?	0.125	0.575	0.15	0	0.15	0	0	0	0	0	0	0	0	0	0	0	0	4	ASH,NA,O,B
313	ABCA4	c.3050+5G>A	p.?	0.55	0	0	0	0	0.1	0	0	0	0	0	0	0.05	0.25	0	0	0.05	5	ASH,Bu,T,AM,AC
314	CRB1	c.3307G>A	p.G1103R	0.117647	0	0.0588235	0	0.117647	0	0	0	0.117647	0	0	0	0	0.588235	0	0	0	5	ASH,O,B,G,AM
315	RDH5	c.160C>T	p.R54*	0.0571429	0.0571429	0.685714	0	0.0571429	0	0	0	0.142857	0	0	0	0	0	0	0	0	5	ASH,NA,O,B,G
316	FAM161A	c.1355_1356del	p.T452Sfs*3	0.0421053	0.915789	0	0	0	0.00526316	0	0	0	0	0.00526316	0.0210526	0.0105263	0	0	0	0	6	ASH,NA,Bu,I,S,T
317	USH2A	c.12575G>A	p.R4192H	0.76	0.06	0.08	0	0	0	0.02	0	0	0.02	0	0	0.06	0	0	0	0	6	ASH,NA,O,Eg,Gr,T
318	OPN1LW- OPN1MW (cone opsins)	Ex3Haplotypes	NA	0.36	0.16	0.12	0.04	0	0	0.08	0	0	0	0	0	0	0.16	0	0	0.08	7	ASH,NA,O,Y,Eg,AM,AC
319	ABCA4	c.5882G>A	p.G1961E	0.272251	0.0418848	0.0418848	0.272251	0.0209424	0	0.0157068	0.026178	0.0052356	0	0.0052356	0.0157068	0.0157068	0.21466	0.0104712	0.0104712	0.0314136	15	ASH,NA,O,Y,B,Eg,Et,G,I,S,T,AM,D,Be,AC

## Sheet: Table S4
Supplementary‏ Table 4: Origin Based Heatmap calculation (presented in Figure 2B)
Order in Heatmap	Causing gene	DNA Variant	Protein Variant	ASH	NA	ME	Y	B	Bu	Eg	Et	G	Gr	I	S	T	AM	D	Be	AC	Total	count_group	present_in
1	CNGB3	c.105_114del	p.Q36Kfs*44	0	0	0	0	0	0	0	0	0	0	0	0	0	0	0	0	0.0895522	0.0895522	1	AC
2	RDH12	c.481C>T	p.R161W	0	0	0	0	0	0	0	0	0	0	0	0	0	0	0	0	0.0597015	0.0597015	1	AC
3	USH2A	c.8558+1G>T	p.?	0	0	0	0	0	0	0	0	0	0	0	0	0	0	0	0	0.0597015	0.0597015	1	AC
4	GUCY2D	c.2129C>T	p.A710V	0	0	0	0	0	0	0	0	0	0	0	0	0	0	0	0.0774194	0	0.0774194	1	Be
5	ARSG	c.283C>T	p.R95W	0	0	0	0	0	0	0	0	0	0	0	0	0	0	0	0.0516129	0	0.0516129	1	Be
6	BBS2	c.224T>G	p.V75G	0	0	0	0	0	0	0	0	0	0	0	0	0	0	0	0.0516129	0	0.0516129	1	Be
7	CNGA1	c.524del	p.K175Rfs*92	0	0	0	0	0	0	0	0	0	0	0	0	0	0	0	0.0387097	0	0.0387097	1	Be
8	SCAPER	c.2806del	p.L936*fs*1	0	0	0	0	0	0	0	0	0	0	0	0	0	0	0	0.0387097	0	0.0387097	1	Be
9	AHI1	c.910dupA	p.T304Nfs*6	0	0	0	0	0	0	0	0	0	0	0	0	0	0	0	0.0258065	0	0.0258065	1	Be
10	ARL6	c.364C>T	p.R122*	0	0	0	0	0	0	0	0	0	0	0	0	0	0	0	0.0258065	0	0.0258065	1	Be
11	CDH3	c.747C>A	p.Y249*	0	0	0	0	0	0	0	0	0	0	0	0	0	0	0	0.0258065	0	0.0258065	1	Be
12	CLRN1	c.433+1G>A	p.?	0	0	0	0	0	0	0	0	0	0	0	0	0	0	0	0.0258065	0	0.0258065	1	Be
13	CNGA3	c.1114C>T	p.P372S	0	0	0	0	0	0	0	0	0	0	0	0	0	0	0	0.0258065	0	0.0258065	1	Be
14	CNGB3	c.782A>G	p.D261G	0	0	0	0	0	0	0	0	0	0	0	0	0	0	0	0.0258065	0	0.0258065	1	Be
15	P3H2	c.1523G>T	p.G508V	0	0	0	0	0	0	0	0	0	0	0	0	0	0	0	0.0258065	0	0.0258065	1	Be
16	CRX	c.606C>A	p.C202*	0	0	0	0	0	0	0	0	0	0	0	0	0	0	0	0.0193548	0	0.0193548	1	Be
17	RS1	c.421C>T	p.R141C	0	0	0	0	0	0	0	0	0	0	0	0	0	0	0	0.0129032	0	0.0129032	1	Be
18	TULP1	c.1349G>A	p.W450*	0	0	0	0	0	0	0	0	0	0	0	0	0	0	0.138298	0	0	0.138298	1	D
19	CNNM4	c.1494C>A	p.D498E	0	0	0	0	0	0	0	0	0	0	0	0	0	0	0.0638298	0	0	0.0638298	1	D
20	NYX	c.1069_1070del	p.V357Hfs*135	0	0	0	0	0	0	0	0	0	0	0	0	0	0	0.0638298	0	0	0.0638298	1	D
21	BBS1	c.437G>C	p.R146P	0	0	0	0	0	0	0	0	0	0	0	0	0	0	0.0425532	0	0	0.0425532	1	D
22	CDH3	c.981del	p.M327Ifs*23	0	0	0	0	0	0	0	0	0	0	0	0	0	0	0.0425532	0	0	0.0425532	1	D
23	CFAP418	c.545A>G	p.Q182R	0	0	0	0	0	0	0	0	0	0	0	0	0	0	0.0425532	0	0	0.0425532	1	D
24	CNGB1	c.2320G>A	p.E774K	0	0	0	0	0	0	0	0	0	0	0	0	0	0	0.0425532	0	0	0.0425532	1	D
25	USH2A	c.14424C>A	p.C4808*	0	0	0	0	0	0	0	0	0	0	0	0	0	0	0.0425532	0	0	0.0425532	1	D
26	TRPM1	c.880A>T	p.K294*	0	0	0	0	0	0	0	0	0	0	0	0	0	0.0452675	0	0	0	0.0452675	1	AM
27	ABCA4	c.5380G>C	p.A1794P	0	0	0	0	0	0	0	0	0	0	0	0	0	0.0401235	0	0	0	0.0401235	1	AM
28	PRCD	c.64C>T	p.R22*	0	0	0	0	0	0	0	0	0	0	0	0	0	0.0349794	0	0	0	0.0349794	1	AM
29	CNGA3	c.985G>T	p.G329C	0	0	0	0	0	0	0	0	0	0	0	0	0	0.0288066	0	0	0	0.0288066	1	AM
30	ABCA4	c.4254-37_4254-15del	p.?	0	0	0	0	0	0	0	0	0	0	0	0	0	0.0246914	0	0	0	0.0246914	1	AM
31	PDE6G	c.187+1G>T	p.?	0	0	0	0	0	0	0	0	0	0	0	0	0	0.0226337	0	0	0	0.0226337	1	AM
32	ABCA4	c.4979C>T	p.P1660L	0	0	0	0	0	0	0	0	0	0	0	0	0	0.0205761	0	0	0	0.0205761	1	AM
33	CNGA3	c.940_942del	p.I314delI	0	0	0	0	0	0	0	0	0	0	0	0	0	0.0205761	0	0	0	0.0205761	1	AM
34	ARL2BP	c.101-1G>C	p.?	0	0	0	0	0	0	0	0	0	0	0	0	0	0.0185185	0	0	0	0.0185185	1	AM
35	USH2A	c.802G>A	p.G268R	0	0	0	0	0	0	0	0	0	0	0	0	0	0.0174897	0	0	0	0.0174897	1	AM
36	ABCA4	c.2894A>G	p.N965S	0	0	0	0	0	0	0	0	0	0	0	0	0	0.0164609	0	0	0	0.0164609	1	AM
37	ABCA4	c.6563T>C	p.F2188S	0	0	0	0	0	0	0	0	0	0	0	0	0	0.0154321	0	0	0	0.0154321	1	AM
38	RDH12	c.377C>T	p.A126V	0	0	0	0	0	0	0	0	0	0	0	0	0	0.0154321	0	0	0	0.0154321	1	AM
39	PDE6B	c.428C>A	p.A143D	0	0	0	0	0	0	0	0	0	0	0	0	0	0.0144033	0	0	0	0.0144033	1	AM
40	CNGA3	c.130_151dup	p.A51Vfs*16	0	0	0	0	0	0	0	0	0	0	0	0	0	0.0133745	0	0	0	0.0133745	1	AM
41	TULP1	c.1495+2dup	p.?	0	0	0	0	0	0	0	0	0	0	0	0	0	0.0123457	0	0	0	0.0123457	1	AM
42	AIPL1	c.834G>A	p.W278*	0	0	0	0	0	0	0	0	0	0	0	0	0	0.00823045	0	0	0	0.00823045	1	AM
43	CRB1	c.4121_4130del	p.A1374Efs*20	0	0	0	0	0	0	0	0	0	0	0	0	0	0.0102881	0	0	0	0.0102881	1	AM
44	USH2A	c.1840G>A	p.G614R	0	0	0	0	0	0	0	0	0	0	0	0	0	0.0102881	0	0	0	0.0102881	1	AM
45	ABCA4	c.859-25A>G	p.?	0	0	0	0	0	0	0	0	0	0	0	0	0	0.00823045	0	0	0	0.00823045	1	AM
46	IMPG2	c.2274G>A	p.W758*	0	0	0	0	0	0	0	0	0	0	0	0	0	0.00823045	0	0	0	0.00823045	1	AM
47	SAG	c.806+5G>A	p.?	0	0	0	0	0	0	0	0	0	0	0	0	0	0.00823045	0	0	0	0.00823045	1	AM
48	TTLL5	c.2136+1G>A	p.?	0	0	0	0	0	0	0	0	0	0	0	0	0	0.00823045	0	0	0	0.00823045	1	AM
49	ATF6	c.1402C>T	p.Q468*	0	0	0	0	0	0	0	0	0	0	0	0	0	0.00617284	0	0	0	0.00617284	1	AM
50	BBS1	c.479G>A	p.R160Q	0	0	0	0	0	0	0	0	0	0	0	0	0	0.00617284	0	0	0	0.00617284	1	AM
51	EYS	c.4361_4362delinsAG	p.S1454*	0	0	0	0	0	0	0	0	0	0	0	0	0	0.00617284	0	0	0	0.00617284	1	AM
52	PCARE	c.556C>T	p.Q186*	0	0	0	0	0	0	0	0	0	0	0	0	0	0.00617284	0	0	0	0.00617284	1	AM
53	PDE6B	c.1417del	p.L473Wfs*17	0	0	0	0	0	0	0	0	0	0	0	0	0	0.00617284	0	0	0	0.00617284	1	AM
54	PDE6C	c.490T>C	p.F164L	0	0	0	0	0	0	0	0	0	0	0	0	0	0.00617284	0	0	0	0.00617284	1	AM
55	RPE65	c.227A>C	p.H76P	0	0	0	0	0	0	0	0	0	0	0	0	0	0.00617284	0	0	0	0.00617284	1	AM
56	SPATA7	c.288T>A	p.C96*	0	0	0	0	0	0	0	0	0	0	0	0	0	0.00617284	0	0	0	0.00617284	1	AM
57	TMEM231	c.352T>G	p.L118V	0	0	0	0	0	0	0	0	0	0	0	0	0	0.00617284	0	0	0	0.00617284	1	AM
58	USH1C	c.497-2del	p.?	0	0	0	0	0	0	0	0	0	0	0	0	0	0.00617284	0	0	0	0.00617284	1	AM
59	ABCA4	c.1958G>T	p.R653L	0	0	0	0	0	0	0	0	0	0	0	0	0	0.00411523	0	0	0	0.00411523	1	AM
60	ABCA4	c.4254-1G>A	p.?	0	0	0	0	0	0	0	0	0	0	0	0	0	0.00514403	0	0	0	0.00514403	1	AM
61	EYS	Ex32-33del	p.?	0	0	0	0	0	0	0	0	0	0	0	0	0	0.00514403	0	0	0	0.00514403	1	AM
62	RDH12	c.146C>T	p.T49M	0	0	0	0	0	0	0	0	0	0	0	0	0	0.00514403	0	0	0	0.00514403	1	AM
63	ADGRV1	c.9335_9336delinsAA	p.F3112*	0	0	0	0	0	0	0	0	0	0	0	0	0	0.00411523	0	0	0	0.00411523	1	AM
64	ALMS1	c.8177_8187del	p.S2726Cfs*3	0	0	0	0	0	0	0	0	0	0	0	0	0	0.00411523	0	0	0	0.00411523	1	AM
65	BEST1	c.620T>A	p.L207H	0	0	0	0	0	0	0	0	0	0	0	0	0	0.00411523	0	0	0	0.00411523	1	AM
66	BEST1	c.74G>A	p.R25Q	0	0	0	0	0	0	0	0	0	0	0	0	0	0.00411523	0	0	0	0.00411523	1	AM
67	BEST1	c.908A>T	p.D303V	0	0	0	0	0	0	0	0	0	0	0	0	0	0.00411523	0	0	0	0.00411523	1	AM
68	CDH3	c.1508G>A	p.R503H	0	0	0	0	0	0	0	0	0	0	0	0	0	0.00411523	0	0	0	0.00411523	1	AM
69	CDHR1	c.1381C>T	p.Q461*	0	0	0	0	0	0	0	0	0	0	0	0	0	0.00411523	0	0	0	0.00411523	1	AM
70	CFAP410	c.1000-2A>G	p.?	0	0	0	0	0	0	0	0	0	0	0	0	0	0.00411523	0	0	0	0.00411523	1	AM
71	CFAP410	c.96+1del	p.?	0	0	0	0	0	0	0	0	0	0	0	0	0	0.00411523	0	0	0	0.00411523	1	AM
72	CFAP418	c.529C>T	p.R177W	0	0	0	0	0	0	0	0	0	0	0	0	0	0.00411523	0	0	0	0.00411523	1	AM
73	EYS	c.6976C>T	p.R2326*	0	0	0	0	0	0	0	0	0	0	0	0	0	0.00411523	0	0	0	0.00411523	1	AM
74	FAM161A	c.1753_1756del	p.K585Afs*6	0	0	0	0	0	0	0	0	0	0	0	0	0	0.00411523	0	0	0	0.00411523	1	AM
75	HARS	c.1361A>C	p.Y454S	0	0	0	0	0	0	0	0	0	0	0	0	0	0.00411523	0	0	0	0.00411523	1	AM
76	KCNV2	c.725_730del	p.Q242_R243delQR	0	0	0	0	0	0	0	0	0	0	0	0	0	0.00411523	0	0	0	0.00411523	1	AM
77	MERTK	c.2302G>A	p.A768T	0	0	0	0	0	0	0	0	0	0	0	0	0	0.00411523	0	0	0	0.00411523	1	AM
78	MFRP	Ex1del	p.?	0	0	0	0	0	0	0	0	0	0	0	0	0	0.00411523	0	0	0	0.00411523	1	AM
79	MYO7A	c.2307del	p.N769Kfs*5	0	0	0	0	0	0	0	0	0	0	0	0	0	0.00411523	0	0	0	0.00411523	1	AM
80	MYO7A	c.5068dup	p.Q1690Pfs*31	0	0	0	0	0	0	0	0	0	0	0	0	0	0.00411523	0	0	0	0.00411523	1	AM
81	NMNAT1	c.769G>A	p.E257K	0	0	0	0	0	0	0	0	0	0	0	0	0	0.00411523	0	0	0	0.00411523	1	AM
82	PDE6A	c.2199+1G>C	p.?	0	0	0	0	0	0	0	0	0	0	0	0	0	0.00411523	0	0	0	0.00411523	1	AM
83	PDE6A	c.304C>A	p.R102S	0	0	0	0	0	0	0	0	0	0	0	0	0	0.00411523	0	0	0	0.00411523	1	AM
84	PDE6A	c.408delinsCT	p.L136Ffs*2	0	0	0	0	0	0	0	0	0	0	0	0	0	0.00411523	0	0	0	0.00411523	1	AM
85	RBP3	c.832_834del	p.F278delF	0	0	0	0	0	0	0	0	0	0	0	0	0	0.00411523	0	0	0	0.00411523	1	AM
86	RDH5	c.412del	p.M138Wfs*21	0	0	0	0	0	0	0	0	0	0	0	0	0	0.00411523	0	0	0	0.00411523	1	AM
87	REEP6	c.518-9G>A	p.?	0	0	0	0	0	0	0	0	0	0	0	0	0	0.00411523	0	0	0	0.00411523	1	AM
88	RLBP1	c.286_297del	p.F96_F99delFLRF	0	0	0	0	0	0	0	0	0	0	0	0	0	0.00411523	0	0	0	0.00411523	1	AM
89	RP1	c.5233A>T	p.K1745*	0	0	0	0	0	0	0	0	0	0	0	0	0	0.00411523	0	0	0	0.00411523	1	AM
90	RP1L1	c.1591dup	p.A531Gfs*13	0	0	0	0	0	0	0	0	0	0	0	0	0	0.00411523	0	0	0	0.00411523	1	AM
91	RPGR	c.592G>A	p.G198R	0	0	0	0	0	0	0	0	0	0	0	0	0	0.00411523	0	0	0	0.00411523	1	AM
92	RPGRIP1	c.2249A>G	p.Y750C	0	0	0	0	0	0	0	0	0	0	0	0	0	0.00411523	0	0	0	0.00411523	1	AM
93	TMEM231	c.241C>T	p.L81F	0	0	0	0	0	0	0	0	0	0	0	0	0	0.00411523	0	0	0	0.00411523	1	AM
94	TRPM1	c.2629C>T	p.R877*	0	0	0	0	0	0	0	0	0	0	0	0	0	0.00411523	0	0	0	0.00411523	1	AM
95	TULP1	c.1301G>A	p.R434K	0	0	0	0	0	0	0	0	0	0	0	0	0	0.00411523	0	0	0	0.00411523	1	AM
96	USH2A	c.1001G>A	p.R334Q	0	0	0	0	0	0	0	0	0	0	0	0	0	0.00411523	0	0	0	0.00411523	1	AM
97	ZNF408	c.1697T>A	p.L566H	0	0	0	0	0	0	0	0	0	0	0	0	0	0.00411523	0	0	0	0.00411523	1	AM
98	CNGA3	c.682G>A	p.E228K	0	0	0	0	0	0	0	0	0	0	0	0	0	0.00308642	0	0	0	0.00308642	1	AM
99	CRB1	c.2555T>C	p.I852T	0	0	0	0	0	0	0	0	0	0	0	0	0	0.00308642	0	0	0	0.00308642	1	AM
100	PDE6A	c.1270A>C	p.T424P	0	0	0	0	0	0	0	0	0	0	0	0	0	0.00308642	0	0	0	0.00308642	1	AM
101	TRPM1	c.2900G>A	p.R967Q	0	0	0	0	0	0	0	0	0	0	0	0	0	0.00308642	0	0	0	0.00308642	1	AM
102	USH2A	c.1481A>G	p.Y494C	0	0	0	0	0	0	0	0	0	0	0	0	0	0.00308642	0	0	0	0.00308642	1	AM
103	CRB1	c.424G>T	p.G142*	0	0	0	0	0	0	0	0	0	0	0	0.0454545	0	0	0	0	0	0.0454545	1	S
104	USH2A	c.12448A>G	p.T4150A	0	0	0	0	0	0	0	0	0	0	0.428571	0	0	0	0	0	0	0.428571	1	I
105	IMPDH1	c.931G>A	p.D311N	0	0	0	0	0	0	0	0	0.148148	0	0	0	0	0	0	0	0	0.148148	1	G
106	CNGB3	c.1006G>T	p.E336*	0	0	0	0	0	0	0	0	0.0555556	0	0	0	0	0	0	0	0	0.0555556	1	G
107	ABCA4	c.6077del	p.L2026Rfs*35	0	0	0	0	0	0	0	0.28	0	0	0	0	0	0	0	0	0	0.28	1	Et
108	ABCA4	c.4793C>A	p.A1598D	0	0	0	0	0	0	0	0.16	0	0	0	0	0	0	0	0	0	0.16	1	Et
109	PDE6B	c.339_353del	p.Q114_V118delQPDSV	0	0	0	0	0	0	0	0.16	0	0	0	0	0	0	0	0	0	0.16	1	Et
110	TULP1	c.849_852dup	p.P285Sfs*100	0	0	0	0	0	0	0	0.16	0	0	0	0	0	0	0	0	0	0.16	1	Et
111	SLC37A3	c.521+1G>A	p.?	0	0	0	0	0	0	0.235294	0	0	0	0	0	0	0	0	0	0	0.235294	1	Eg
112	ABCC6	c.1413del	p.R473Gfs*9	0	0	0	0	0	0	0.176471	0	0	0	0	0	0	0	0	0	0	0.176471	1	Eg
113	NRL	c.91C>T	p.R31*	0	0	0	0	0.0909091	0	0	0	0	0	0	0	0	0	0	0	0	0.0909091	1	B
114	CNGB1	c.1107_1108del	p.E370Gfs*4	0	0	0	0	0.0519481	0	0	0	0	0	0	0	0	0	0	0	0	0.0519481	1	B
115	CERKL	c.238+1G>A	p.?	0	0	0	0.237918	0	0	0	0	0	0	0	0	0	0	0	0	0	0.237918	1	Y
116	ABCA4	c.4918C>T	p.R1640W	0	0	0	0.063197	0	0	0	0	0	0	0	0	0	0	0	0	0	0.063197	1	Y
117	ARSG	c.133G>T	p.D45Y	0	0	0	0.0446097	0	0	0	0	0	0	0	0	0	0	0	0	0	0.0446097	1	Y
118	CYP4V2	c.1123del	p.L375*fs*1	0	0	0	0.0371747	0	0	0	0	0	0	0	0	0	0	0	0	0	0.0371747	1	Y
119	CDHR1	c.1373T>A	p.V458D	0	0	0	0.0334572	0	0	0	0	0	0	0	0	0	0	0	0	0	0.0334572	1	Y
120	ALMS1	c.11544+3A>T	p.?	0	0	0	0.0223048	0	0	0	0	0	0	0	0	0	0	0	0	0	0.0223048	1	Y
121	CLRN1	c.188_210del	p.Y63Cfs*59	0	0	0	0.0148699	0	0	0	0	0	0	0	0	0	0	0	0	0	0.0148699	1	Y
122	KCNV2	c.782C>A	p.A261D	0	0	0	0.0148699	0	0	0	0	0	0	0	0	0	0	0	0	0	0.0148699	1	Y
123	PEX6	c.1715C>T	p.T572I	0	0	0	0.0148699	0	0	0	0	0	0	0	0	0	0	0	0	0	0.0148699	1	Y
124	KCNV2	c.958C>T	p.R320C	0	0	0	0.0111524	0	0	0	0	0	0	0	0	0	0	0	0	0	0.0111524	1	Y
125	USH2A	c.2209C>T	p.R737*	0	0	0.0415225	0	0	0	0	0	0	0	0	0	0	0	0	0	0	0.0415225	1	O
126	ADAM9	c.1087T>A	p.C363S	0	0	0.0415225	0	0	0	0	0	0	0	0	0	0	0	0	0	0	0.0415225	1	O
127	CERKL	c.2T>G	p.M1?	0	0	0.0311419	0	0	0	0	0	0	0	0	0	0	0	0	0	0	0.0311419	1	O
128	CRB1	c.1148G>A	p.C383Y	0	0	0.0311419	0	0	0	0	0	0	0	0	0	0	0	0	0	0	0.0311419	1	O
129	RAB28	c.262G>A	p.G88R	0	0	0.0276817	0	0	0	0	0	0	0	0	0	0	0	0	0	0	0.0276817	1	O
130	TRPM1	c.2684G>A	p.W895*	0	0	0.0207612	0	0	0	0	0	0	0	0	0	0	0	0	0	0	0.0207612	1	O
131	ADGRV1	c.9679C>T	p.R3227*	0	0	0.0207612	0	0	0	0	0	0	0	0	0	0	0	0	0	0	0.0207612	1	O
132	EYS	c.1308C>A	p.C436*	0	0	0.017301	0	0	0	0	0	0	0	0	0	0	0	0	0	0	0.017301	1	O
133	PCARE	c.3289C>T	p.Q1097*	0	0	0.0207612	0	0	0	0	0	0	0	0	0	0	0	0	0	0	0.0207612	1	O
134	SLC24A1	c.95T>A	p.L32*	0	0	0.0207612	0	0	0	0	0	0	0	0	0	0	0	0	0	0	0.0207612	1	O
135	CEP78	c.893-1G>A	p.?	0	0	0.017301	0	0	0	0	0	0	0	0	0	0	0	0	0	0	0.017301	1	O
136	CEP250	c.3463C>T	p.R1155*	0	0	0.0138408	0	0	0	0	0	0	0	0	0	0	0	0	0	0	0.0138408	1	O
137	CRB1	c.2498G>A	p.G833D	0	0	0.0138408	0	0	0	0	0	0	0	0	0	0	0	0	0	0	0.0138408	1	O
138	IFT140	c.1445G>A	p.C482Y	0	0	0.0138408	0	0	0	0	0	0	0	0	0	0	0	0	0	0	0.0138408	1	O
139	KCNV2	c.995_996dup	p.S333Afs*122	0	0	0.0138408	0	0	0	0	0	0	0	0	0	0	0	0	0	0	0.0138408	1	O
140	MFRP	c.1250del	p.T417Rfs*61	0	0	0.0138408	0	0	0	0	0	0	0	0	0	0	0	0	0	0	0.0138408	1	O
141	SLC4A7	c.2007dup	p.P670Sfs*6	0	0	0.0138408	0	0	0	0	0	0	0	0	0	0	0	0	0	0	0.0138408	1	O
142	ZNF408	c.1174T>C	p.S392P	0	0	0.0138408	0	0	0	0	0	0	0	0	0	0	0	0	0	0	0.0138408	1	O
143	CACNA1F	c.3718_3792+54del	p.?	0	0	0.0103806	0	0	0	0	0	0	0	0	0	0	0	0	0	0	0.0103806	1	O
144	RPE65	c.95-2A>T	p.?	0	0.0532258	0	0	0	0	0	0	0	0	0	0	0	0	0	0	0	0.0532258	1	NA
145	GUCY2D	c.389del	p.P130Lfs*36	0	0.0419355	0	0	0	0	0	0	0	0	0	0	0	0	0	0	0	0.0419355	1	NA
146	PRPH2	c.441del	p.G148Afs*5	0	0.0290323	0	0	0	0	0	0	0	0	0	0	0	0	0	0	0	0.0290323	1	NA
147	AIPL1	c.211G>T	p.V71F	0	0.0225806	0	0	0	0	0	0	0	0	0	0	0	0	0	0	0	0.0225806	1	NA
148	MYO7A	c.285+2T>G	p.?	0	0.0258065	0	0	0	0	0	0	0	0	0	0	0	0	0	0	0	0.0258065	1	NA
149	USH2A	c.1000C>T	p.R334W	0	0.0177419	0	0	0	0	0	0	0	0	0	0	0	0	0	0	0	0.0177419	1	NA
150	GNAT1	c.8del	p.A3Vfs*17	0	0.0145161	0	0	0	0	0	0	0	0	0	0	0	0	0	0	0	0.0145161	1	NA
151	ZNF408	c.331-2A>G	p.?	0	0.0112903	0	0	0	0	0	0	0	0	0	0	0	0	0	0	0	0.0112903	1	NA
152	BBS1	c.1169T>G	p.M390R	0	0.00483871	0	0	0	0	0	0	0	0	0	0	0	0	0	0	0	0.00483871	1	NA
153	CNGA3	c.1641C>A	p.F547L	0	0.00967742	0	0	0	0	0	0	0	0	0	0	0	0	0	0	0	0.00967742	1	NA
154	ABCA4	c.5929G>A	p.G1977S	0	0.00806452	0	0	0	0	0	0	0	0	0	0	0	0	0	0	0	0.00806452	1	NA
155	ABCA4	c.4577C>T	p.T1526M	0	0.00645161	0	0	0	0	0	0	0	0	0	0	0	0	0	0	0	0.00645161	1	NA
156	ABCA4	c.5116G>T	p.V1706L	0	0.00645161	0	0	0	0	0	0	0	0	0	0	0	0	0	0	0	0.00645161	1	NA
157	CFAP410	c.1000-1G>C	p.?	0	0.00645161	0	0	0	0	0	0	0	0	0	0	0	0	0	0	0	0.00645161	1	NA
158	CREB3	c.881G>A	p.W294*	0	0.00645161	0	0	0	0	0	0	0	0	0	0	0	0	0	0	0	0.00645161	1	NA
159	MYO7A	Ex47-49del	p.?	0	0.00645161	0	0	0	0	0	0	0	0	0	0	0	0	0	0	0	0.00645161	1	NA
160	NR2E3	c.352G>A	p.V118M	0	0.00645161	0	0	0	0	0	0	0	0	0	0	0	0	0	0	0	0.00645161	1	NA
161	OPN1LW- OPN1MW (cone opsins)	c.9_OPN1MW:578+271del46217	NA	0	0.00645161	0	0	0	0	0	0	0	0	0	0	0	0	0	0	0	0.00645161	1	NA
162	PRPH2	c.811_813del	p.L271delL	0	0.00645161	0	0	0	0	0	0	0	0	0	0	0	0	0	0	0	0.00645161	1	NA
163	RDH12	c.759del	p.F254Lfs*24	0	0.00645161	0	0	0	0	0	0	0	0	0	0	0	0	0	0	0	0.00645161	1	NA
164	USH2A	c.3667T>C	p.C1223R	0	0.00645161	0	0	0	0	0	0	0	0	0	0	0	0	0	0	0	0.00645161	1	NA
165	ABCA4	c.5169C>G	p.Y1723*	0	0.0016129	0	0	0	0	0	0	0	0	0	0	0	0	0	0	0	0.0016129	1	NA
166	BEST1	c.294G>C	p.E98D	0	0.00483871	0	0	0	0	0	0	0	0	0	0	0	0	0	0	0	0.00483871	1	NA
167	CNGA1	c.859C>T	p.R287*	0	0.00483871	0	0	0	0	0	0	0	0	0	0	0	0	0	0	0	0.00483871	1	NA
168	GNAT1	c.359C>A	p.S120*	0	0.00483871	0	0	0	0	0	0	0	0	0	0	0	0	0	0	0	0.00483871	1	NA
169	MYO7A	c.640G>A	p.G214R	0	0.00322581	0	0	0	0	0	0	0	0	0	0	0	0	0	0	0	0.00322581	1	NA
170	USH2A	c.5519G>T	p.G1840V	0	0.00483871	0	0	0	0	0	0	0	0	0	0	0	0	0	0	0	0.00483871	1	NA
171	DHDDS	c.124A>G	p.K42E	0.0844391	0	0	0	0	0	0	0	0	0	0	0	0	0	0	0	0	0.0844391	1	ASH
172	CLRN1	c.144T>G	p.N48K	0.0518697	0	0	0	0	0	0	0	0	0	0	0	0	0	0	0	0	0.0518697	1	ASH
173	PCDH15	c.733C>T	p.R245*	0.0289505	0	0	0	0	0	0	0	0	0	0	0	0	0	0	0	0	0.0289505	1	ASH
174	ABCA4	c.1622T>C	p.L541P	0.0120627	0	0	0	0	0	0	0	0	0	0	0	0	0	0	0	0	0.0120627	1	ASH
175	BBS2	c.311A>C	p.D104A	0.0120627	0	0	0	0	0	0	0	0	0	0	0	0	0	0	0	0	0.0120627	1	ASH
176	CACNA2D4	c.1882C>T	p.R628*	0.00965018	0	0	0	0	0	0	0	0	0	0	0	0	0	0	0	0	0.00965018	1	ASH
177	CFAP410	c.1028_1030dup	p.L343dupL	0.00965018	0	0	0	0	0	0	0	0	0	0	0	0	0	0	0	0	0.00965018	1	ASH
178	BBS2	c.1895G>C	p.R632P	0.00844391	0	0	0	0	0	0	0	0	0	0	0	0	0	0	0	0	0.00844391	1	ASH
179	CNGB3	c.644-1G>C	p.?	0.00844391	0	0	0	0	0	0	0	0	0	0	0	0	0	0	0	0	0.00844391	1	ASH
180	USH1C	c.238dup	p.R80Pfs*69	0.00723764	0	0	0	0	0	0	0	0	0	0	0	0	0	0	0	0	0.00723764	1	ASH
181	MT-TL1	m.3243A>G	n.14A>G	0.00603136	0	0	0	0	0	0	0	0	0	0	0	0	0	0	0	0	0.00603136	1	ASH
182	BEST1	c.1415del	p.L472Pfs*10	0.00482509	0	0	0	0	0	0	0	0	0	0	0	0	0	0	0	0	0.00482509	1	ASH
183	CACNA1F	c.2258T>G	p.F753C	0.00482509	0	0	0	0	0	0	0	0	0	0	0	0	0	0	0	0	0.00482509	1	ASH
184	CNGA3	c.667C>G	p.R223G	0.00482509	0	0	0	0	0	0	0	0	0	0	0	0	0	0	0	0	0.00482509	1	ASH
185	IQCB1	c.1381C>T	p.R461*	0.00482509	0	0	0	0	0	0	0	0	0	0	0	0	0	0	0	0	0.00482509	1	ASH
186	LCA5	c.835C>T	p.Q279*	0.00482509	0	0	0	0	0	0	0	0	0	0	0	0	0	0	0	0	0.00482509	1	ASH
187	RDH5	c.71_74del	p.L24Pfs*36	0.00482509	0	0	0	0	0	0	0	0	0	0	0	0	0	0	0	0	0.00482509	1	ASH
188	RGS9BP	c.307_326del	p.F103Afs*190	0.00482509	0	0	0	0	0	0	0	0	0	0	0	0	0	0	0	0	0.00482509	1	ASH
189	RHO	c.511C>T	p.P171S	0.00482509	0	0	0	0	0	0	0	0	0	0	0	0	0	0	0	0	0.00482509	1	ASH
190	SLC38A8	c.848A>C	p.D283A	0.00482509	0	0	0	0	0	0	0	0	0	0	0	0	0	0	0	0	0.00482509	1	ASH
191	USH2A	c.2802T>G	p.C934W	0.00482509	0	0	0	0	0	0	0	0	0	0	0	0	0	0	0	0	0.00482509	1	ASH
192	CACNA1F	c.2683C>T	p.R895*	0.00361882	0	0	0	0	0	0	0	0	0	0	0	0	0	0	0	0	0.00361882	1	ASH
193	CACNA1F	c.3960del	p.F1320Lfs*17	0.00361882	0	0	0	0	0	0	0	0	0	0	0	0	0	0	0	0	0.00361882	1	ASH
194	CRB1	c.1576C>T	p.R526*	0.00241255	0	0	0	0	0	0	0	0	0	0	0	0	0	0	0	0	0.00241255	1	ASH
195	CRB1	c.2843G>A	p.C948Y	0.00361882	0	0	0	0	0	0	0	0	0	0	0	0	0	0	0	0	0.00361882	1	ASH
196	GPR179	c.984del	p.S329Lfs*4	0.00120627	0	0	0	0	0	0	0	0	0	0	0	0	0	0	0	0	0.00120627	1	ASH
197	IDH3A	c.2T>C	p.M1T	0.00361882	0	0	0	0	0	0	0	0	0	0	0	0	0	0	0	0	0.00361882	1	ASH
198	RHO	c.560G>A	p.C187Y	0.00361882	0	0	0	0	0	0	0	0	0	0	0	0	0	0	0	0	0.00361882	1	ASH
199	RP1	c.2167G>T	p.G723*	0.00361882	0	0	0	0	0	0	0	0	0	0	0	0	0	0	0	0	0.00361882	1	ASH
200	USH2A	c.7595-2144A>G	p.?	0.00361882	0	0	0	0	0	0	0	0	0	0	0	0	0	0	0	0	0.00361882	1	ASH
201	USH2A	c.8682-9A>G	p.?	0.00361882	0	0	0	0	0	0	0	0	0	0	0	0	0	0	0	0	0.00361882	1	ASH
202	ABCA4	c.5460+1G>A	p.?	0	0	0	0	0	0	0	0	0	0	0	0	0	0.0113169	0	0	0.104478	0.115794	2	AM,AC
203	ABCA4	c.4537dup	p.Q1513Pfs*42	0	0	0	0	0	0	0	0	0	0	0	0	0	0.00308642	0	0	0.164179	0.167266	2	AM,AC
204	CYP4V2	c.1508G>A	p.G503E	0	0	0	0	0	0	0	0	0	0	0	0	0	0.00205761	0	0	0.0895522	0.0916099	2	AM,AC
205	BEST1	c.653G>A	p.R218H	0	0	0	0	0	0	0	0	0	0	0	0	0	0.00308642	0	0	0.0298507	0.0329372	2	AM,AC
206	ABCA4	c.1758C>G	p.D586E	0	0	0	0	0	0	0	0	0	0	0	0	0	0.00205761	0	0	0.0298507	0.0319084	2	AM,AC
207	PROM1	c.1354_1354dup	p.Y452Lfs*13	0	0	0	0	0	0	0	0	0	0	0	0	0	0.00205761	0	0	0.0298507	0.0319084	2	AM,AC
208	USH2A	c.2276G>T	p.C759F	0	0	0	0	0	0	0	0	0	0	0	0	0	0.00102881	0	0	0.0298507	0.0308796	2	AM,AC
209	MYO7A	c.700C>T	p.Q234*	0	0	0	0	0	0	0	0	0	0	0	0	0	0.0185185	0	0.0129032	0	0.0314217	2	AM,Be
210	ABCA4	c.834del	p.D279Ifs*21	0	0	0	0	0	0	0	0	0	0	0	0	0	0.00205761	0	0.0774194	0	0.079477	2	AM,Be
211	RPGR	c.259G>T	p.E87*	0	0	0	0	0	0	0	0	0	0	0	0	0	0.00205761	0	0.0774194	0	0.079477	2	AM,Be
212	BBS4	Ex3-4del	p.?	0	0	0	0	0	0	0	0	0	0	0	0	0	0.00411523	0	0.0516129	0	0.0557281	2	AM,Be
213	MERTK	c.2164C>T	p.R722*	0	0	0	0	0	0	0	0	0	0	0	0	0	0.00823045	0	0.0129032	0	0.0211337	2	AM,Be
214	EYS	c.-453G>T	NA	0	0	0	0	0	0	0	0	0	0	0	0	0	0.00720165	0	0.0129032	0	0.0201049	2	AM,Be
215	ADGRV1	c.12125del	p.M4042Rfs*15	0	0	0	0	0	0	0	0	0	0	0	0	0	0.00205761	0	0.0387097	0	0.0407673	2	AM,Be
216	CNGB1	c.2957A>T	p.N986I	0	0	0	0	0	0	0	0	0	0	0	0	0	0.00617284	0	0.0129032	0	0.0190761	2	AM,Be
217	PDE6A	c.769C>T	p.R257*	0	0	0	0	0	0	0	0	0	0	0	0	0	0.00617284	0	0.0129032	0	0.0190761	2	AM,Be
218	ABCA4	c.1172del	p.K391Sfs*4	0	0	0	0	0	0	0	0	0	0	0	0	0	0.00514403	0	0.0129032	0	0.0180473	2	AM,Be
219	EYS	Ex14-22del	p.?	0	0	0	0	0	0	0	0	0	0	0	0	0	0.00205761	0	0.0322581	0	0.0343157	2	AM,Be
220	RLBP1	c.700C>T	p.R234W	0	0	0	0	0	0	0	0	0	0	0	0	0	0.00205761	0	0.0258065	0	0.0278641	2	AM,Be
221	CEP290	c.1666del	p.I556Ffs*17	0	0	0	0	0	0	0	0	0	0	0	0	0	0.00102881	0	0.0258065	0	0.0268353	2	AM,Be
222	EYS	c.5450G>A	p.W1817*	0	0	0	0	0	0	0	0	0	0	0	0	0	0.00205761	0	0.0193548	0	0.0214125	2	AM,Be
223	BBS4	c.884G>C	p.R295P	0	0	0	0	0	0	0	0	0	0	0	0	0	0.00205761	0	0.0129032	0	0.0149608	2	AM,Be
224	BBS9	c.1063C>T	p.Q355*	0	0	0	0	0	0	0	0	0	0	0	0	0	0.00205761	0	0.0129032	0	0.0149608	2	AM,Be
225	PCARE	c.814C>T	p.Q272*	0	0	0	0	0	0	0	0	0	0	0	0	0	0.00205761	0	0.0129032	0	0.0149608	2	AM,Be
226	TUB	c.1270G>A	p.E424K	0	0	0	0	0	0	0	0	0	0	0	0	0	0.00411523	0.0638298	0	0	0.067945	2	AM,D
227	EYS	Ex29del	p.?	0	0	0	0	0	0	0	0	0	0	0	0	0	0.00720165	0.0212766	0	0	0.0284782	2	AM,D
228	CNGA3	c.67C>T	p.R23*	0	0	0	0	0	0	0	0	0	0	0	0	0	0.00205761	0.0531915	0	0	0.0552491	2	AM,D
229	CDHR1	c.1A>T	p.M1L	0	0	0	0	0	0	0	0	0	0	0	0	0	0.00205761	0.0425532	0	0	0.0446108	2	AM,D
230	CRB1	c.988+2T>A	p.?	0	0	0	0	0	0	0	0	0	0	0	0	0	0.00205761	0.0425532	0	0	0.0446108	2	AM,D
231	SLC38A8	c.95T>G	p.I32S	0	0	0	0	0	0	0.117647	0	0	0	0.47619	0	0	0	0	0	0	0.593838	2	Eg,I
232	EYS	c.9405T>A	p.D3135E	0	0	0	0	0.025974	0	0	0	0	0	0	0	0	0	0	0	0.0597015	0.0856755	2	B,AC
233	PCDH15	c.1A>G	p.M1V	0	0	0	0	0.012987	0	0	0	0.037037	0	0	0	0	0	0	0	0	0.0500241	2	B,G
234	ABCA4	c.634C>T	p.R212C	0	0	0	0.0111524	0	0	0	0	0	0	0	0	0	0	0.191489	0	0	0.202642	2	Y,D
235	CNGA3	c.829C>T	p.R277C	0	0	0	0.0148699	0	0	0	0	0	0	0	0	0	0.0102881	0	0	0	0.025158	2	Y,AM
236	NPHP1	Gene del	p.0	0	0	0	0.00743494	0	0	0	0	0	0	0	0	0	0.00823045	0	0	0	0.0156654	2	Y,AM
237	CNGB1	c.2893-7G>A	p.?	0	0	0	0.00743494	0	0	0	0	0	0	0	0	0	0.00411523	0	0	0	0.0115502	2	Y,AM
238	CNGB3	c.1208G>A	p.R403Q	0	0	0.00346021	0	0	0	0	0	0	0	0	0	0	0.00823045	0	0	0	0.0116907	2	O,AM
239	RS1	c.326G>A	p.G109E	0	0	0.00346021	0	0	0	0	0	0	0	0	0	0	0.00205761	0	0	0	0.00551782	2	O,AM
240	EYS	c.8218_8219del	p.H2740Yfs*27	0	0	0.0553633	0	0	0	0	0	0	0	0	0	0.0512821	0	0	0	0	0.106645	2	O,T
241	CEP78	c.534del	p.K179Rfs*10	0	0	0.0276817	0	0	0	0	0	0	0	0	0	0.025641	0	0	0	0	0.0533227	2	O,T
242	OAT	c.159del	p.H53Qfs*8	0	0	0.0276817	0	0	0	0	0	0	0	0	0.0909091	0	0	0	0	0	0.118591	2	O,S
243	BEST1	c.404G>A	p.G135D	0	0	0.0103806	0	0	0	0	0	0	0	0	0.0909091	0	0	0	0	0	0.10129	2	O,S
244	PDE6B	c.1921-9C>G	p.?	0	0	0.00692042	0	0	0	0	0	0.518519	0	0	0	0	0	0	0	0	0.525439	2	O,G
245	CNGA1	c.640C>T	p.R214*	0	0	0.00692042	0	0	0.0909091	0	0	0	0	0	0	0	0	0	0	0	0.0978295	2	O,Bu
246	CNGB1	c.2284C>T	p.R762C	0	0	0.0207612	0	0.363636	0	0	0	0	0	0	0	0	0	0	0	0	0.384398	2	O,B
247	ABCA4	c.5318C>T	p.A1773V	0	0	0.00692042	0	0.012987	0	0	0	0	0	0	0	0	0	0	0	0	0.0199074	2	O,B
248	MAK	c.497G>A	p.R166H	0	0	0.00692042	0	0.025974	0	0	0	0	0	0	0	0	0	0	0	0	0.0328944	2	O,B
249	PCARE	c.2756_2768del	p.K919Tfs*2	0	0.0016129	0	0	0	0	0	0	0	0	0	0	0	0.0164609	0	0	0	0.0180738	2	NA,AM
250	CNGA3	c.1640T>G	p.F547C	0	0.00645161	0	0	0	0	0	0	0	0	0	0	0	0.00411523	0	0	0	0.0105668	2	NA,AM
251	CHM	Gene del	p.0	0	0.00483871	0	0	0	0	0	0	0	0	0	0	0	0.00102881	0	0	0	0.00586752	2	NA,AM
252	ABCA4	c.452T>C	p.I151T	0	0.00322581	0	0	0	0	0	0	0	0	0	0	0	0.00102881	0	0	0	0.00425461	2	NA,AM
253	RDH12	c.295C>A	p.L99I	0	0.0306452	0	0	0	0	0	0	0	0	0	0	0.0512821	0	0	0	0	0.0819272	2	NA,T
254	EYS	c.403_423delinsCTTTT	p.T135Lfs*26	0	0.0887097	0	0	0	0	0.0588235	0	0	0	0	0	0	0	0	0	0	0.147533	2	NA,Eg
255	USH1C	c.1220del	p.G407Efs*58	0	0.0016129	0	0.122677	0	0	0	0	0	0	0	0	0	0	0	0	0	0.124289	2	NA,Y
256	RP1	c.688G>T	p.G230*	0	0.00322581	0	0.0185874	0	0	0	0	0	0	0	0	0	0	0	0	0	0.0218132	2	NA,Y
257	CDHR1	c.689C>T	p.T230I	0	0.00322581	0	0.00371747	0	0	0	0	0	0	0	0	0	0	0	0	0	0.00694328	2	NA,Y
258	ABCA4	c.2791G>A	p.V931M	0	0.00806452	0.00346021	0	0	0	0	0	0	0	0	0	0	0	0	0	0	0.0115247	2	NA,O
259	RHO	c.403C>T	p.R135W	0	0.0016129	0.00346021	0	0	0	0	0	0	0	0	0	0	0	0	0	0	0.00507311	2	NA,O
260	HGSNAT	c.370A>T	p.R124W	0.00965018	0	0	0	0	0	0	0	0	0	0	0	0	0	0	0	0.0895522	0.0992024	2	ASH,AC
261	RDH5	c.712G>T	p.G238W	0.00241255	0	0	0	0	0	0	0	0	0	0	0	0	0	0.0851064	0	0	0.0875189	2	ASH,D
262	HGSNAT	c.1843G>A	p.A615T	0.00965018	0	0	0	0	0	0	0	0	0	0	0	0	0.00205761	0	0	0	0.0117078	2	ASH,AM
263	ADGRV1	c.14973-2A>G	p.?	0.00723764	0	0	0	0	0	0	0	0	0	0	0	0	0.00205761	0	0	0	0.00929525	2	ASH,AM
264	MYO7A	c.2187+1G>A	p.?	0.00241255	0	0	0	0	0	0	0	0	0	0	0	0	0.00205761	0	0	0	0.00447016	2	ASH,AM
265	ABCA4	c.6088C>T	p.R2030*	0.00120627	0	0	0	0	0	0	0	0	0	0	0	0	0.00205761	0	0	0	0.00326389	2	ASH,AM
266	MAK	c.1297_8ins353	p.K433Rfs*31	0.144753	0	0	0	0	0	0	0	0	0	0	0	0.0512821	0	0	0	0	0.196035	2	ASH,T
267	PEX6	c.1802G>A	p.R601Q	0.00120627	0	0	0	0	0	0	0	0	0	0	0	0.025641	0	0	0	0	0.0268473	2	ASH,T
268	EYS	c.9349_9358del	p.V3117Lfs*28	0.0180941	0	0	0	0	0.0909091	0	0	0	0	0	0	0	0	0	0	0	0.109003	2	ASH,Bu
269	C19ORF44	c.549_550del	p.S185Pfs*2	0.00482509	0	0	0.0223048	0	0	0	0	0	0	0	0	0	0	0	0	0	0.0271299	2	ASH,Y
270	PRPH2	c.424C>T	p.R142W	0.00120627	0	0	0.0148699	0	0	0	0	0	0	0	0	0	0	0	0	0	0.0160762	2	ASH,Y
271	TRPM1	Ex2-7del	p.?	0.0772014	0	0.00346021	0	0	0	0	0	0	0	0	0	0	0	0	0	0	0.0806617	2	ASH,O
272	PRPF31	c.1108G>T	p.E370*	0.00120627	0	0.0415225	0	0	0	0	0	0	0	0	0	0	0	0	0	0	0.0427288	2	ASH,O
273	CACNA2D4	Ex17-26del	p.?	0.00723764	0	0.00692042	0	0	0	0	0	0	0	0	0	0	0	0	0	0	0.0141581	2	ASH,O
274	RHO	c.53G>A	p.G18D	0.00361882	0	0.00692042	0	0	0	0	0	0	0	0	0	0	0	0	0	0	0.0105392	2	ASH,O
275	CNGB3	c.467C>T	p.S156F	0.00241255	0	0.00692042	0	0	0	0	0	0	0	0	0	0	0	0	0	0	0.00933296	2	ASH,O
276	PRPF8	c.5804G>A	p.R1935H	0.00241255	0	0.00346021	0	0	0	0	0	0	0	0	0	0	0	0	0	0	0.00587275	2	ASH,O
277	CNGA3	c.1669G>A	p.G557R	0.0108565	0.0290323	0	0	0	0	0	0	0	0	0	0	0	0	0	0	0	0.0398887	2	ASH,NA
278	NR2E3	c.194_202del	p.N65_C67delNGC	0.00361882	0.0112903	0	0	0	0	0	0	0	0	0	0	0	0	0	0	0	0.0149091	2	ASH,NA
279	IDH3A	c.938T>C	p.M313T	0.00965018	0.0016129	0	0	0	0	0	0	0	0	0	0	0	0	0	0	0	0.0112631	2	ASH,NA
280	EYS	c.8168del	p.N2723Mfs*39	0.00120627	0.00967742	0	0	0	0	0	0	0	0	0	0	0	0	0	0	0	0.0108837	2	ASH,NA
281	GUCY2D	c.2513G>A	p.R838H	0.00361882	0.00322581	0	0	0	0	0	0	0	0	0	0	0	0	0	0	0	0.00684462	2	ASH,NA
282	MERTK	c.1133C>T	p.T378M	0.00120627	0.00483871	0	0	0	0	0	0	0	0	0	0	0	0	0	0	0	0.00604498	2	ASH,NA
283	IDH3A	c.911C>A	p.P304H	0.00241255	0.0016129	0	0	0	0	0	0	0	0	0	0	0	0	0	0	0	0.00402545	2	ASH,NA
284	RP2	c.2T>C	p.M1T	0.00120627	0.00322581	0	0	0	0	0	0	0	0	0	0	0	0	0	0	0	0.00443208	2	ASH,NA
285	ABCA4	c.4919G>A	p.R1640Q	0	0	0	0.00743494	0	0	0	0	0	0	0	0.181818	0.282051	0	0	0	0	0.471304	3	Y,S,T
286	CNGA3	c.1585G>A	p.V529M	0	0	0.0519031	0	0	0	0	0	0.0555556	0	0	0	0	0.0277778	0	0	0	0.135236	3	O,G,AM
287	ABCA4	c.5059del	p.I1687Ffs*15	0	0	0.00346021	0	0.12987	0	0	0	0	0	0	0	0	0	0	0.00645161	0	0.139782	3	O,B,Be
288	ABCA4	c.5351T>G	p.L1784R	0	0	0.0138408	0	0.0649351	0	0	0	0	0	0	0	0	0	0	0.00645161	0	0.0852275	3	O,B,Be
289	RDH12	c.821T>C	p.L274P	0	0.00322581	0	0	0	0	0	0	0	0	0	0	0	0.0144033	0	0.0258065	0	0.0434356	3	NA,AM,Be
290	RDH5	c.382G>A	p.D128N	0	0.0016129	0	0	0	0	0	0	0	0	0	0	0	0.0102881	0	0.0129032	0	0.0248042	3	NA,AM,Be
291	ABCA4	c.4457C>T	p.P1486L	0.00361882	0	0	0	0	0	0	0	0	0	0	0	0.102564	0	0	0	0.0149254	0.121108	3	ASH,T,AC
292	ABCA4	c.4594G>A	p.D1532N	0.00723764	0	0	0	0	0	0	0	0	0	0	0	0.025641	0.00102881	0	0	0	0.0339075	3	ASH,T,AM
293	ABCA4	c.4139C>T	p.P1380L	0.0506634	0	0	0	0	0	0	0	0	0	0	0.0454545	0	0.00308642	0	0	0	0.0992044	3	ASH,S,AM
294	ABCA4	c.4253+43G>A	p.?	0.00361882	0	0	0	0	0	0	0.04	0	0	0	0	0	0.00102881	0	0	0	0.0446476	3	ASH,Et,AM
295	ABCA4	c.3322C>T	p.R1108C	0.00241255	0	0	0	0.012987	0	0	0	0	0	0	0	0	0.00205761	0	0	0	0.0174572	3	ASH,B,AM
296	RPGR	c.3096_3097del	p.E1033Rfs*45	0.00361882	0	0	0	0.012987	0.363636	0	0	0	0	0	0	0	0	0	0	0	0.380242	3	ASH,B,Bu
297	NR2E3	c.119-2A>C	p.?	0.013269	0	0	0.00743494	0	0	0	0	0	0	0	0	0	0.0133745	0	0	0	0.0340784	3	ASH,Y,AM
298	ABCA4	c.5603A>T	p.N1868I	0.00361882	0	0.00692042	0	0	0	0	0	0	0	0	0	0	0.00102881	0	0	0	0.011568	3	ASH,O,AM
299	NR2E3	c.932G>A	p.R311Q	0.0313631	0.00483871	0	0	0	0	0	0	0	0	0	0	0	0.00205761	0	0	0	0.0382594	3	ASH,NA,AM
300	CNGB3	c.1148del	p.T383Ifs*13	0.00482509	0.0241935	0	0	0	0	0	0	0	0	0	0	0	0.00205761	0	0	0	0.0310763	3	ASH,NA,AM
301	KIZ	c.226C>T	p.R76*	0.0579011	0.0112903	0	0	0	0	0	0	0	0	0	0	0.0769231	0	0	0	0	0.146114	3	ASH,NA,T
302	CACNA1F	c.4084C>T	p.R1362*	0.00120627	0.0016129	0	0.00743494	0	0	0	0	0	0	0	0	0	0	0	0	0	0.0102541	3	ASH,NA,Y
303	CNGB3	c.1663-1205G>A	p.?	0.00482509	0.00645161	0.0380623	0	0	0	0	0	0	0	0	0	0	0	0	0	0	0.049339	3	ASH,NA,O
304	RPGR	c.2405_2406del	p.E802Gfs*32	0.00120627	0.00322581	0.00346021	0	0	0	0	0	0	0	0	0	0	0	0	0	0	0.00789229	3	ASH,NA,O
305	USH2A	c.236_239dup	p.Q81Yfs*28	0	0	0.0657439	0.0148699	0	0	0	0	0.037037	0	0	0	0	0.0102881	0	0	0	0.127939	4	O,Y,G,AM
306	USH2A	c.5776+1G>A	p.?	0	0	0.00692042	0.0483271	0.012987	0	0	0	0	0	0	0	0	0.00205761	0	0	0	0.0702922	4	O,Y,B,AM
307	PCARE	c.2950C>T	p.R984*	0	0.0016129	0	0	0	0	0.0588235	0	0	0	0	0.0454545	0.025641	0	0	0	0	0.131532	4	NA,Eg,S,T
308	FAM161A	c.1567C>T	p.R523*	0	0.0403226	0	0	0	0.0909091	0	0	0	0.5	0	0.181818	0	0	0	0	0	0.81305	4	NA,Bu,Gr,S
309	UBAP1L	c.910-7G>A	p.?	0.00241255	0.00645161	0	0	0	0	0	0	0	0	0	0	0	0.00205761	0	0	0.0149254	0.0258471	4	ASH,NA,AM,AC
310	GUCY2D	c.2512C>T	p.R838C	0.00241255	0.0016129	0	0	0	0	0	0	0	0	0	0	0.025641	0.00102881	0	0	0	0.0306953	4	ASH,NA,T,AM
311	BEST1	c.887A>G	p.N296S	0.00241255	0.00322581	0	0	0	0.0909091	0	0	0	0	0	0	0.025641	0	0	0	0	0.122188	4	ASH,NA,Bu,T
312	USH2A	c.12067-2A>G	p.?	0.00603136	0.0370968	0.0207612	0	0.0779221	0	0	0	0	0	0	0	0	0	0	0	0	0.141811	4	ASH,NA,O,B
313	ABCA4	c.3050+5G>A	p.?	0.013269	0	0	0	0	0.181818	0	0	0	0	0	0	0.025641	0.00514403	0	0	0.0149254	0.240798	5	ASH,Bu,T,AM,AC
314	CRB1	c.3307G>A	p.G1103R	0.00241255	0	0.00346021	0	0.025974	0	0	0	0.037037	0	0	0	0	0.0102881	0	0	0	0.0791719	5	ASH,O,B,G,AM
315	RDH5	c.160C>T	p.R54*	0.00241255	0.00322581	0.083045	0	0.025974	0	0	0	0.0925926	0	0	0	0	0	0	0	0	0.20725	5	ASH,NA,O,B,G
316	FAM161A	c.1355_1356del	p.T452Sfs*3	0.00965018	0.280645	0	0	0	0.0909091	0	0	0	0	0.047619	0.181818	0.0512821	0	0	0	0	0.661924	6	ASH,NA,Bu,I,S,T
317	USH2A	c.12575G>A	p.R4192H	0.0458384	0.00483871	0.0138408	0	0	0	0.0588235	0	0	0.5	0	0	0.0769231	0	0	0	0	0.700265	6	ASH,NA,O,Eg,Gr,T
318	OPN1LW- OPN1MW (cone opsins)	Ex3Haplotypes	NA	0.0108565	0.00645161	0.0103806	0.00371747	0	0	0.117647	0	0	0	0	0	0	0.00411523	0	0	0.0298507	0.183019	7	ASH,NA,O,Y,Eg,AM,AC
319	ABCA4	c.5882G>A	p.G1961E	0.0627262	0.0129032	0.0276817	0.193309	0.0519481	0	0.176471	0.2	0.0185185	0	0.047619	0.136364	0.0769231	0.0421811	0.0212766	0.0129032	0.0895522	1.17038	15	ASH,NA,O,Y,B,Eg,Et,G,I,S,T,AM,D,Be,AC
